# Supplementary material for: Identification and validation of QTLs for seedling salinity tolerance in introgression lines of a salt tolerant rice landrace ‘Pokkali’
Source: PLoS One. 2017 Apr 7;12(4):e0175361. doi: 10.1371/journal.pone.0175361 (PMC5384751; doi:10.1371/journal.pone.0175361)
Supplement: S1 Table — (XLSX) [file pone.0175361.s002.xlsx]

## Sheet: Sheet2
S1Table. List of SSR markers used in CSSL mapping
Marker	Chromosome	Position (Mb)
RM84	1	1
RM220	1	4.4
RM23	1	8
RM580	1	9.6	Saltol/qSKC1 flanking markers
RM493	1	12.3
RM466	1	17.3
RM1297	1	28.6
RM11706	1	32.1
RM5389	1	35.7
RM8278	1	36.6
RM3810	1	39.5
RM5362	1	41.1
RM3362	1	43
RM154	2	1.1
RM211	2	3
RM145	2	7.7
RM341	2	20.7
RM3762	2	22.4
RM263	2	25.9
RM250A	2	32.8
RM166	2	34.3
RM266	2	37.6
RM138	2	39
RM3203	3	0.8
RM5819	3	4.3
RM5480	3	5.3
RM7	3	8
RM6080	3	13.9
RM3180	3	18.3
RM8208	3	22.4
RM5626	3	24.9
RM15575	3	25.1
RM15721	3	27.7
RM15859	3	29.9
RM130	3	33.4
RM7389	3	36.2
RM8213	4	4.4
RM16502	4	6.7
RM5953	4	9.4
RM5633	4	13.1
RM16739	4	16.5
RM252	4	23.8
RM6089	4	29.4
RM348	4	32.6
RM17749	5	0.4
RM5579	5	1.9
RM3419	5	5.3
RM7449	5	14.2
RM4743	5	18.4
RM6054	5	22.8
RM6545	5	24.9
RM26	5	27.3
RM190	6	1.8
RM225	6	3.4
RM253	6	5.4
RM3431	6	8.7
RM8225	6	9.3
RM4924	6	18.8
RM7193	6	20.2
RM20416	6	25.2
RM340	6	28.6
RM1150	6	30.4
RM3831	7	1.2
RM1353	7	3.3
RM7121	7	5.6
RM214	7	12.8
RM5793	7	17.5
RM11	7	19.3
RM3555	7	27.9
RM248	7	29.3
RM3710	8	0.38
RM3819	8	3
RM330B	8	6
RM8264	8	19.8
RM556	8	22.3
RM23444	8	25.6
RM3496	8	27.8
RM316	9	0.3
RM1328	9	9.2
RM3769	9	11.7
RM257	9	17.7
RM107	9	20.1
RM24718	9	21.2
RM205	9	22.7
RM244	10	3
RM8207	10	9.8
RM8201	10	13.8
RM271	10	15
RM269	10	17
RM3773	10	19.9
RM20B	11	0
RM25956	11	0.18
RM26062	11	2.2
RM1124	11	3.8
RM295B	11	9
RM206	11	22
RM187	11	23
RM6440	11	24.9
RM224	11	26.8
RM3483	12	1.6
RM5927	12	2.2
RM101	12	8.8
RM1337	12	11.9
RM1261	12	17.5
RM277	12	20
RM3331	12	23.5
RM6953	12	26.1
