# Supplementary material for: Identification and validation of QTLs for seedling salinity tolerance in introgression lines of a salt tolerant rice landrace ‘Pokkali’
Source: PLoS One. 2017 Apr 7;12(4):e0175361. doi: 10.1371/journal.pone.0175361 (PMC5384751; doi:10.1371/journal.pone.0175361)
Supplement: S2 Table — (XLSX) [file pone.0175361.s003.xlsx]

## Sheet: Sheet1
S2 Table. List of SNP markers used in QTL mapping among 88 ILs.
Chromosome	SNP marker	Position (bp)
1	S1_15119	15119
1	S1_59360	59360
1	S1_197764	197764
1	S1_628091	628091
1	S1_729480	729480
1	S1_737438	737438
1	S1_741575	741575
1	S1_749515	749515
1	S1_773888	773888
1	S1_781559	781559
1	S1_781568	781568
1	S1_809012	809012
1	S1_860512	860512
1	S1_960611	960611
1	S1_987720	987720
1	S1_1007506	1007506
1	S1_1038727	1038727
1	S1_1059696	1059696
1	S1_1063106	1063106
1	S1_1122806	1122806
1	S1_1125964	1125964
1	S1_1143800	1143800
1	S1_1171016	1171016
1	S1_1171019	1171019
1	S1_1194199	1194199
1	S1_1375655	1375655
1	S1_1401021	1401021
1	S1_1493087	1493087
1	S1_1500023	1500023
1	S1_1500036	1500036
1	S1_1500132	1500132
1	S1_1509728	1509728
1	S1_1518416	1518416
1	S1_1550548	1550548
1	S1_1550887	1550887
1	S1_1643566	1643566
1	S1_1657432	1657432
1	S1_1658371	1658371
1	S1_1699098	1699098
1	S1_1703264	1703264
1	S1_1747144	1747144
1	S1_1758770	1758770
1	S1_1849925	1849925
1	S1_1869175	1869175
1	S1_1874423	1874423
1	S1_1876452	1876452
1	S1_1876494	1876494
1	S1_1928963	1928963
1	S1_1934730	1934730
1	S1_2112087	2112087
1	S1_2112136	2112136
1	S1_2121040	2121040
1	S1_2121373	2121373
1	S1_2121859	2121859
1	S1_2151023	2151023
1	S1_2151047	2151047
1	S1_2174308	2174308
1	S1_2478886	2478886
1	S1_2585473	2585473
1	S1_2609032	2609032
1	S1_2619281	2619281
1	S1_2663717	2663717
1	S1_2664628	2664628
1	S1_2755739	2755739
1	S1_2814561	2814561
1	S1_2818395	2818395
1	S1_2830459	2830459
1	S1_2840674	2840674
1	S1_2867144	2867144
1	S1_2885468	2885468
1	S1_2885944	2885944
1	S1_2885985	2885985
1	S1_2888186	2888186
1	S1_2893363	2893363
1	S1_2955311	2955311
1	S1_2958149	2958149
1	S1_2972304	2972304
1	S1_3005288	3005288
1	S1_3125424	3125424
1	S1_3381048	3381048
1	S1_3415589	3415589
1	S1_3472944	3472944
1	S1_3509893	3509893
1	S1_3536384	3536384
1	S1_3623035	3623035
1	S1_3672250	3672250
1	S1_3688293	3688293
1	S1_3708932	3708932
1	S1_3741958	3741958
1	S1_3745249	3745249
1	S1_3787279	3787279
1	S1_3788022	3788022
1	S1_3811977	3811977
1	S1_3876464	3876464
1	S1_3885377	3885377
1	S1_3928973	3928973
1	S1_3938466	3938466
1	S1_3939680	3939680
1	S1_3958933	3958933
1	S1_3966385	3966385
1	S1_3976012	3976012
1	S1_3998846	3998846
1	S1_4063952	4063952
1	S1_4082023	4082023
1	S1_4125427	4125427
1	S1_4127643	4127643
1	S1_4127724	4127724
1	S1_4144034	4144034
1	S1_4164124	4164124
1	S1_4175553	4175553
1	S1_4181078	4181078
1	S1_4254284	4254284
1	S1_4302140	4302140
1	S1_4302185	4302185
1	S1_4307334	4307334
1	S1_4323693	4323693
1	S1_4494409	4494409
1	S1_4494434	4494434
1	S1_4750096	4750096
1	S1_4751401	4751401
1	S1_4825760	4825760
1	S1_4918701	4918701
1	S1_4979333	4979333
1	S1_4979376	4979376
1	S1_4980060	4980060
1	S1_5012280	5012280
1	S1_5016805	5016805
1	S1_5016856	5016856
1	S1_5017453	5017453
1	S1_5050840	5050840
1	S1_5099955	5099955
1	S1_5099985	5099985
1	S1_5100459	5100459
1	S1_5104320	5104320
1	S1_5121056	5121056
1	S1_5121565	5121565
1	S1_5149460	5149460
1	S1_5250768	5250768
1	S1_5302109	5302109
1	S1_5335245	5335245
1	S1_5498898	5498898
1	S1_5501756	5501756
1	S1_5567081	5567081
1	S1_5567127	5567127
1	S1_5567129	5567129
1	S1_5792183	5792183
1	S1_5792315	5792315
1	S1_5792338	5792338
1	S1_5795241	5795241
1	S1_5838058	5838058
1	S1_5839662	5839662
1	S1_5845276	5845276
1	S1_5862910	5862910
1	S1_5863007	5863007
1	S1_5892170	5892170
1	S1_6004217	6004217
1	S1_6041413	6041413
1	S1_6113108	6113108
1	S1_6146640	6146640
1	S1_6182025	6182025
1	S1_6188297	6188297
1	S1_6216680	6216680
1	S1_6296865	6296865
1	S1_6333407	6333407
1	S1_6343254	6343254
1	S1_6471731	6471731
1	S1_6494546	6494546
1	S1_6494998	6494998
1	S1_6495567	6495567
1	S1_6535337	6535337
1	S1_6567057	6567057
1	S1_6567126	6567126
1	S1_6593330	6593330
1	S1_6602276	6602276
1	S1_6617909	6617909
1	S1_6630369	6630369
1	S1_6641102	6641102
1	S1_6708268	6708268
1	S1_6712928	6712928
1	S1_6718874	6718874
1	S1_6733708	6733708
1	S1_6765404	6765404
1	S1_6769618	6769618
1	S1_6820108	6820108
1	S1_6820801	6820801
1	S1_6824646	6824646
1	S1_6872500	6872500
1	S1_6889960	6889960
1	S1_6910665	6910665
1	S1_6914036	6914036
1	S1_6958036	6958036
1	S1_6991867	6991867
1	S1_7023345	7023345
1	S1_7076440	7076440
1	S1_7080880	7080880
1	S1_7182974	7182974
1	S1_7224154	7224154
1	S1_7260378	7260378
1	S1_7296378	7296378
1	S1_7309189	7309189
1	S1_7403699	7403699
1	S1_7497023	7497023
1	S1_7569628	7569628
1	S1_7604334	7604334
1	S1_7680341	7680341
1	S1_7702003	7702003
1	S1_7775211	7775211
1	S1_7796562	7796562
1	S1_8656025	8656025
1	S1_8716601	8716601
1	S1_8901503	8901503
1	S1_8924173	8924173
1	S1_8986322	8986322
1	S1_8986447	8986447
1	S1_8996676	8996676
1	S1_9065879	9065879
1	S1_9117477	9117477
1	S1_9340031	9340031
1	S1_9350176	9350176
1	S1_9355143	9355143
1	S1_9382998	9382998
1	S1_9402495	9402495
1	S1_9627913	9627913
1	S1_9683235	9683235
1	S1_9770396	9770396
1	S1_9796074	9796074
1	S1_9873689	9873689
1	S1_9943477	9943477
1	S1_10026930	10026930
1	S1_10028905	10028905
1	S1_10145704	10145704
1	S1_10146639	10146639
1	S1_10154770	10154770
1	S1_10219590	10219590
1	S1_10299032	10299032
1	S1_10359839	10359839
1	S1_10478509	10478509
1	S1_10500401	10500401
1	S1_10597193	10597193
1	S1_10601251	10601251
1	S1_10641287	10641287
1	S1_10651348	10651348
1	S1_10661273	10661273
1	S1_10666230	10666230
1	S1_10666308	10666308
1	S1_10810569	10810569		Saltol/qSKC1 region
1	S1_10935218	10935218
1	S1_10949748	10949748
1	S1_11063579	11063579
1	S1_11071701	11071701
1	S1_11078453	11078453
1	S1_11086521	11086521
1	S1_11112365	11112365
1	S1_11220396	11220396
1	S1_11245065	11245065
1	S1_11350438	11350438
1	S1_11355663	11355663
1	S1_11356170	11356170
1	S1_11356196	11356196
1	S1_11410130	11410130
1	S1_11469261	11469261
1	S1_11523233	11523233
1	S1_11529325	11529325
1	S1_11581799	11581799
1	S1_11600720	11600720
1	S1_11624734	11624734
1	S1_11637105	11637105
1	S1_11704526	11704526
1	S1_11771719	11771719
1	S1_11797866	11797866
1	S1_11799219	11799219
1	S1_11799698	11799698
1	S1_11799765	11799765
1	S1_11853073	11853073
1	S1_11899014	11899014
1	S1_12083713	12083713
1	S1_12112601	12112601
1	S1_12154327	12154327
1	S1_12290800	12290800
1	S1_12394007	12394007
1	S1_12414634	12414634
1	S1_12414777	12414777
1	S1_12414827	12414827
1	S1_12556762	12556762
1	S1_12556793	12556793
1	S1_12556842	12556842
1	S1_12583448	12583448
1	S1_12685974	12685974
1	S1_12807749	12807749
1	S1_12854309	12854309
1	S1_13140455	13140455
1	S1_13199478	13199478
1	S1_13366968	13366968
1	S1_13572569	13572569
1	S1_13580968	13580968
1	S1_13581278	13581278
1	S1_13584597	13584597
1	S1_13776337	13776337
1	S1_13776387	13776387
1	S1_13798332	13798332
1	S1_13896167	13896167
1	S1_13914316	13914316
1	S1_13914607	13914607
1	S1_13961651	13961651
1	S1_13973025	13973025
1	S1_13979564	13979564
1	S1_13980408	13980408
1	S1_14295554	14295554
1	S1_14296217	14296217
1	S1_14326206	14326206
1	S1_14326279	14326279
1	S1_14326379	14326379
1	S1_14383471	14383471
1	S1_14403693	14403693
1	S1_14440058	14440058
1	S1_14481157	14481157
1	S1_14510179	14510179
1	S1_14626237	14626237
1	S1_14750182	14750182
1	S1_14882233	14882233
1	S1_14892859	14892859
1	S1_15347929	15347929
1	S1_15532745	15532745
1	S1_15650596	15650596
1	S1_15650686	15650686
1	S1_15716633	15716633
1	S1_15886476	15886476
1	S1_15886864	15886864
1	S1_16038260	16038260
1	S1_16060251	16060251
1	S1_16202593	16202593
1	S1_16415203	16415203
1	S1_16479540	16479540
1	S1_16479574	16479574
1	S1_16489786	16489786
1	S1_16517393	16517393
1	S1_16517495	16517495
1	S1_16520703	16520703
1	S1_16635579	16635579
1	S1_16659980	16659980
1	S1_16706316	16706316
1	S1_16743336	16743336
1	S1_17160466	17160466
1	S1_17299464	17299464
1	S1_17355160	17355160
1	S1_17413556	17413556
1	S1_17482197	17482197
1	S1_17482210	17482210
1	S1_17482302	17482302
1	S1_17482612	17482612
1	S1_17512078	17512078
1	S1_17512123	17512123
1	S1_17544727	17544727
1	S1_17545743	17545743
1	S1_17545937	17545937
1	S1_17569494	17569494
1	S1_17604214	17604214
1	S1_17818058	17818058
1	S1_17836417	17836417
1	S1_17887977	17887977
1	S1_17898790	17898790
1	S1_18069374	18069374
1	S1_18089486	18089486
1	S1_18113719	18113719
1	S1_18187366	18187366
1	S1_18284709	18284709
1	S1_18326662	18326662
1	S1_18392367	18392367
1	S1_18455721	18455721
1	S1_18530428	18530428
1	S1_18623076	18623076
1	S1_18653198	18653198
1	S1_18710892	18710892
1	S1_18771994	18771994
1	S1_18994098	18994098
1	S1_19029167	19029167
1	S1_19134027	19134027
1	S1_19177575	19177575
1	S1_19247447	19247447
1	S1_19518640	19518640
1	S1_19549832	19549832
1	S1_19549948	19549948
1	S1_19693703	19693703
1	S1_19910531	19910531
1	S1_19980169	19980169
1	S1_20242882	20242882
1	S1_20314554	20314554
1	S1_20866456	20866456
1	S1_21010508	21010508
1	S1_21276489	21276489
1	S1_21352851	21352851
1	S1_21415453	21415453
1	S1_21441147	21441147
1	S1_21626281	21626281
1	S1_21634471	21634471
1	S1_21677144	21677144
1	S1_21687105	21687105
1	S1_21707357	21707357
1	S1_21733275	21733275
1	S1_21733437	21733437
1	S1_21733555	21733555
1	S1_21743654	21743654
1	S1_21759898	21759898
1	S1_21759947	21759947
1	S1_21760129	21760129
1	S1_21923820	21923820
1	S1_21928943	21928943
1	S1_22353966	22353966
1	S1_22441431	22441431
1	S1_22488221	22488221
1	S1_22495172	22495172
1	S1_22496439	22496439
1	S1_22506148	22506148
1	S1_22532429	22532429
1	S1_22532655	22532655
1	S1_22534861	22534861
1	S1_22617556	22617556
1	S1_22635825	22635825
1	S1_22641442	22641442
1	S1_22656866	22656866
1	S1_22666589	22666589
1	S1_22666852	22666852
1	S1_22677418	22677418
1	S1_22687290	22687290
1	S1_22745781	22745781
1	S1_22775433	22775433
1	S1_22919423	22919423
1	S1_22929474	22929474
1	S1_22982005	22982005
1	S1_22982398	22982398
1	S1_23081760	23081760
1	S1_23171730	23171730
1	S1_23282101	23282101
1	S1_23292942	23292942
1	S1_23337346	23337346
1	S1_23339010	23339010
1	S1_23339173	23339173
1	S1_23339404	23339404
1	S1_23339441	23339441
1	S1_23357929	23357929
1	S1_23377403	23377403
1	S1_23403043	23403043
1	S1_23405823	23405823
1	S1_23412305	23412305
1	S1_23443745	23443745
1	S1_23443747	23443747
1	S1_23447484	23447484
1	S1_23448249	23448249
1	S1_23470922	23470922
1	S1_23532709	23532709
1	S1_23551887	23551887
1	S1_23551929	23551929
1	S1_23581491	23581491
1	S1_23624112	23624112
1	S1_23626536	23626536
1	S1_23642506	23642506
1	S1_23780579	23780579
1	S1_23813228	23813228
1	S1_23813823	23813823
1	S1_23830092	23830092
1	S1_23833162	23833162
1	S1_23851736	23851736
1	S1_23857159	23857159
1	S1_23861766	23861766
1	S1_23974957	23974957
1	S1_24016168	24016168
1	S1_24018338	24018338
1	S1_24018801	24018801
1	S1_24026845	24026845
1	S1_24026888	24026888
1	S1_24076158	24076158
1	S1_24082481	24082481
1	S1_24084796	24084796
1	S1_24084852	24084852
1	S1_24093685	24093685
1	S1_24299593	24299593
1	S1_24306208	24306208
1	S1_24334623	24334623
1	S1_24350409	24350409
1	S1_24352061	24352061
1	S1_24352114	24352114
1	S1_24380134	24380134
1	S1_24380183	24380183
1	S1_24409809	24409809
1	S1_24440283	24440283
1	S1_24452233	24452233
1	S1_24470782	24470782
1	S1_24486950	24486950
1	S1_24553866	24553866
1	S1_24614322	24614322
1	S1_24615394	24615394
1	S1_24629086	24629086
1	S1_24713129	24713129
1	S1_24713505	24713505
1	S1_24713522	24713522
1	S1_24735276	24735276
1	S1_24741849	24741849
1	S1_24780749	24780749
1	S1_24785862	24785862
1	S1_24947172	24947172
1	S1_24952301	24952301
1	S1_24990114	24990114
1	S1_25011639	25011639
1	S1_25070832	25070832
1	S1_25275937	25275937
1	S1_25302501	25302501
1	S1_25499444	25499444
1	S1_25669323	25669323
1	S1_26312441	26312441
1	S1_26420351	26420351
1	S1_26421289	26421289
1	S1_26449260	26449260
1	S1_26449563	26449563
1	S1_26532682	26532682
1	S1_26718633	26718633
1	S1_26769954	26769954
1	S1_26827007	26827007
1	S1_26834740	26834740
1	S1_26895456	26895456
1	S1_27059196	27059196
1	S1_27083922	27083922
1	S1_27092302	27092302
1	S1_27102128	27102128
1	S1_27115706	27115706
1	S1_27198981	27198981
1	S1_27220958	27220958
1	S1_27240933	27240933
1	S1_27253983	27253983
1	S1_27257212	27257212
1	S1_27269596	27269596
1	S1_27292319	27292319
1	S1_27322114	27322114
1	S1_27474455	27474455
1	S1_27496213	27496213
1	S1_27515615	27515615
1	S1_27562557	27562557
1	S1_27571524	27571524
1	S1_27588496	27588496
1	S1_27625835	27625835
1	S1_27716647	27716647
1	S1_27733811	27733811
1	S1_27755610	27755610
1	S1_27767262	27767262
1	S1_27768736	27768736
1	S1_27840850	27840850
1	S1_27841959	27841959
1	S1_27870830	27870830
1	S1_27870836	27870836
1	S1_27883438	27883438
1	S1_27931304	27931304
1	S1_27956396	27956396
1	S1_27956688	27956688
1	S1_28006867	28006867
1	S1_28059309	28059309
1	S1_28091537	28091537
1	S1_28101401	28101401
1	S1_28126308	28126308
1	S1_28154398	28154398
1	S1_28157990	28157990
1	S1_28157998	28157998
1	S1_28190405	28190405
1	S1_28199981	28199981
1	S1_28247178	28247178
1	S1_28262644	28262644
1	S1_28312194	28312194
1	S1_28343308	28343308
1	S1_28343442	28343442
1	S1_28355340	28355340
1	S1_28383168	28383168
1	S1_28383640	28383640
1	S1_28429493	28429493
1	S1_28488187	28488187
1	S1_28513474	28513474
1	S1_28535873	28535873
1	S1_28535874	28535874
1	S1_28539131	28539131
1	S1_28539147	28539147
1	S1_28545092	28545092
1	S1_28572121	28572121
1	S1_28573820	28573820
1	S1_28573821	28573821
1	S1_28615272	28615272
1	S1_28629217	28629217
1	S1_28637146	28637146
1	S1_28674613	28674613
1	S1_28727314	28727314
1	S1_28739073	28739073
1	S1_28833621	28833621
1	S1_28833655	28833655
1	S1_28873355	28873355
1	S1_28881813	28881813
1	S1_28889570	28889570
1	S1_28940213	28940213
1	S1_28947942	28947942
1	S1_28952689	28952689
1	S1_28970837	28970837
1	S1_28991277	28991277
1	S1_28991326	28991326
1	S1_29124304	29124304
1	S1_29127258	29127258
1	S1_29188984	29188984
1	S1_29189273	29189273
1	S1_29205259	29205259
1	S1_29262844	29262844
1	S1_29271589	29271589
1	S1_29284117	29284117
1	S1_29298370	29298370
1	S1_29298386	29298386
1	S1_29400894	29400894
1	S1_29469728	29469728
1	S1_29561423	29561423
1	S1_29569037	29569037
1	S1_29578940	29578940
1	S1_29578953	29578953
1	S1_29600661	29600661
1	S1_29903209	29903209
1	S1_29928648	29928648
1	S1_29981133	29981133
1	S1_29999688	29999688
1	S1_30003689	30003689
1	S1_30009473	30009473
1	S1_30025718	30025718
1	S1_30055721	30055721
1	S1_30058874	30058874
1	S1_30131540	30131540
1	S1_30172947	30172947
1	S1_30201294	30201294
1	S1_30293532	30293532
1	S1_30319060	30319060
1	S1_30324633	30324633
1	S1_30413129	30413129
1	S1_30480712	30480712
1	S1_30496453	30496453
1	S1_30575346	30575346
1	S1_30582979	30582979
1	S1_30583128	30583128
1	S1_30598727	30598727
1	S1_30612655	30612655
1	S1_30646876	30646876
1	S1_30648982	30648982
1	S1_30658261	30658261
1	S1_30666865	30666865
1	S1_30676420	30676420
1	S1_30748648	30748648
1	S1_30749240	30749240
1	S1_30752598	30752598
1	S1_30819364	30819364
1	S1_30847167	30847167
1	S1_30872587	30872587
1	S1_30906279	30906279
1	S1_30971620	30971620
1	S1_31007963	31007963
1	S1_31017547	31017547
1	S1_31109262	31109262
1	S1_31182054	31182054
1	S1_31198382	31198382
1	S1_31277866	31277866
1	S1_31311033	31311033
1	S1_31358332	31358332
1	S1_31502727	31502727
1	S1_31551322	31551322
1	S1_31561270	31561270
1	S1_31639862	31639862
1	S1_31652337	31652337
1	S1_31653042	31653042
1	S1_31700016	31700016
1	S1_31700892	31700892
1	S1_31727197	31727197
1	S1_31727227	31727227
1	S1_31733842	31733842
1	S1_31742684	31742684
1	S1_31746495	31746495
1	S1_31796965	31796965
1	S1_31816238	31816238
1	S1_31816265	31816265
1	S1_32234841	32234841
1	S1_32234899	32234899
1	S1_32310419	32310419
1	S1_32327040	32327040
1	S1_32340326	32340326
1	S1_32418346	32418346
1	S1_32436850	32436850
1	S1_32698096	32698096
1	S1_32747735	32747735
1	S1_32748842	32748842
1	S1_32787803	32787803
1	S1_32887286	32887286
1	S1_32962985	32962985
1	S1_32998117	32998117
1	S1_33171786	33171786
1	S1_33217294	33217294
1	S1_33228800	33228800
1	S1_33239897	33239897
1	S1_33284067	33284067
1	S1_33317654	33317654
1	S1_33350971	33350971
1	S1_33415088	33415088
1	S1_33480838	33480838
1	S1_33495140	33495140
1	S1_33630247	33630247
1	S1_33655759	33655759
1	S1_33700270	33700270
1	S1_33707542	33707542
1	S1_33713885	33713885
1	S1_33768695	33768695
1	S1_33836724	33836724
1	S1_33869498	33869498
1	S1_33878616	33878616
1	S1_33905350	33905350
1	S1_33998766	33998766
1	S1_34095696	34095696
1	S1_34132036	34132036
1	S1_34165612	34165612
1	S1_34186483	34186483
1	S1_34203951	34203951
1	S1_34237526	34237526
1	S1_34259368	34259368
1	S1_34280611	34280611
1	S1_34281840	34281840
1	S1_34289727	34289727
1	S1_34328744	34328744
1	S1_34378841	34378841
1	S1_34427871	34427871
1	S1_34439883	34439883
1	S1_34498117	34498117
1	S1_34502949	34502949
1	S1_34513984	34513984
1	S1_34515173	34515173
1	S1_34549104	34549104
1	S1_34556262	34556262
1	S1_34572270	34572270
1	S1_34577080	34577080
1	S1_34645374	34645374
1	S1_34675221	34675221
1	S1_34694408	34694408
1	S1_34702583	34702583
1	S1_34704181	34704181
1	S1_34704288	34704288
1	S1_34788995	34788995
1	S1_34943303	34943303
1	S1_34985207	34985207
1	S1_35084296	35084296
1	S1_35099946	35099946
1	S1_35153907	35153907
1	S1_35169676	35169676
1	S1_35179954	35179954
1	S1_35245421	35245421
1	S1_35252002	35252002
1	S1_35323075	35323075
1	S1_35382121	35382121
1	S1_35458368	35458368
1	S1_35496279	35496279
1	S1_35498090	35498090
1	S1_35504647	35504647
1	S1_35517089	35517089
1	S1_35693119	35693119
1	S1_35726624	35726624
1	S1_35726643	35726643
1	S1_35726656	35726656
1	S1_35782185	35782185
1	S1_35827682	35827682
1	S1_35891235	35891235
1	S1_35924209	35924209
1	S1_35964419	35964419
1	S1_36004963	36004963
1	S1_36085383	36085383
1	S1_36091427	36091427
1	S1_36212831	36212831
1	S1_36231719	36231719
1	S1_36249724	36249724
1	S1_36249970	36249970
1	S1_36250413	36250413
1	S1_36252166	36252166
1	S1_36270443	36270443
1	S1_36343054	36343054
1	S1_36461341	36461341
1	S1_36466859	36466859
1	S1_36528971	36528971
1	S1_36536164	36536164
1	S1_36536217	36536217
1	S1_36698646	36698646
1	S1_36758089	36758089
1	S1_36770280	36770280
1	S1_36831096	36831096
1	S1_36866348	36866348
1	S1_36933678	36933678
1	S1_36943372	36943372
1	S1_36944384	36944384
1	S1_36947873	36947873
1	S1_37021730	37021730
1	S1_37068935	37068935
1	S1_37089296	37089296
1	S1_37173300	37173300
1	S1_37252112	37252112
1	S1_37273148	37273148
1	S1_37273187	37273187
1	S1_37309559	37309559
1	S1_37309987	37309987
1	S1_37310074	37310074
1	S1_37330009	37330009
1	S1_37376121	37376121
1	S1_37789313	37789313
1	S1_37792531	37792531
1	S1_37802120	37802120
1	S1_37815986	37815986
1	S1_37830635	37830635
1	S1_37884620	37884620
1	S1_37884754	37884754
1	S1_37958733	37958733
1	S1_38030067	38030067
1	S1_38108856	38108856
1	S1_38181791	38181791
1	S1_38218155	38218155
1	S1_38218211	38218211
1	S1_38286772	38286772
1	S1_38611845	38611845
1	S1_38613195	38613195
1	S1_38613250	38613250
1	S1_38635115	38635115
1	S1_38636497	38636497
1	S1_38768787	38768787
1	S1_39140743	39140743
1	S1_39164498	39164498
1	S1_39178955	39178955
1	S1_39183995	39183995
1	S1_39187225	39187225
1	S1_39329234	39329234
1	S1_39329238	39329238
1	S1_39345225	39345225
1	S1_39353674	39353674
1	S1_39395779	39395779
1	S1_39416538	39416538
1	S1_39434676	39434676
1	S1_39457516	39457516
1	S1_39458293	39458293
1	S1_39460361	39460361
1	S1_39460436	39460436
1	S1_39476805	39476805
1	S1_39523815	39523815
1	S1_39535297	39535297
1	S1_39569609	39569609
1	S1_39582517	39582517
1	S1_39582577	39582577
1	S1_39583002	39583002
1	S1_39596713	39596713
1	S1_39637701	39637701
1	S1_39671900	39671900
1	S1_39671938	39671938
1	S1_39694925	39694925
1	S1_39725447	39725447
1	S1_39725849	39725849
1	S1_39725861	39725861
1	S1_39742169	39742169
1	S1_39742267	39742267
1	S1_39773180	39773180
1	S1_39799820	39799820
1	S1_39836365	39836365
1	S1_39867091	39867091
1	S1_39913497	39913497
1	S1_39919986	39919986
1	S1_39998438	39998438
1	S1_40013502	40013502
1	S1_40089754	40089754
1	S1_40339875	40339875
1	S1_40365834	40365834
1	S1_40365849	40365849
1	S1_40372283	40372283
1	S1_40412316	40412316
1	S1_40451840	40451840
1	S1_40557831	40557831
1	S1_40558141	40558141
1	S1_40584495	40584495
1	S1_40894634	40894634
1	S1_40926680	40926680
1	S1_41000011	41000011
1	S1_41029848	41029848
1	S1_41169968	41169968
1	S1_41225105	41225105
1	S1_41298835	41298835
1	S1_41318979	41318979
1	S1_41337391	41337391
1	S1_41350968	41350968
1	S1_41353333	41353333
1	S1_41353426	41353426
1	S1_41593175	41593175
1	S1_41767801	41767801
1	S1_41771754	41771754
1	S1_41818521	41818521
1	S1_41819622	41819622
1	S1_41841593	41841593
1	S1_41866406	41866406
1	S1_41875070	41875070
1	S1_41901298	41901298
1	S1_41921141	41921141
1	S1_41952758	41952758
1	S1_41972583	41972583
1	S1_41997670	41997670
1	S1_42018224	42018224
1	S1_42038139	42038139
1	S1_42074817	42074817
1	S1_42083347	42083347
1	S1_42099409	42099409
1	S1_42110528	42110528
1	S1_42138516	42138516
1	S1_42184738	42184738
1	S1_42310908	42310908
1	S1_42326848	42326848
1	S1_42339557	42339557
1	S1_42366766	42366766
1	S1_42400952	42400952
1	S1_42411849	42411849
1	S1_42460846	42460846
1	S1_42467072	42467072
1	S1_42472831	42472831
1	S1_42548685	42548685
1	S1_42614953	42614953
1	S1_42618826	42618826
1	S1_42642946	42642946
1	S1_42655200	42655200
1	S1_42715991	42715991
1	S1_42880262	42880262
1	S1_43059794	43059794
1	S1_43076278	43076278
1	S1_43077843	43077843
1	S1_43077904	43077904
1	S1_43077969	43077969
1	S1_43237333	43237333
2	S2_50588	50588
2	S2_73342	73342
2	S2_73567	73567
2	S2_115012	115012
2	S2_172960	172960
2	S2_204676	204676
2	S2_316373	316373
2	S2_406485	406485
2	S2_491868	491868
2	S2_555870	555870
2	S2_646266	646266
2	S2_743922	743922
2	S2_778122	778122
2	S2_804849	804849
2	S2_866600	866600
2	S2_886624	886624
2	S2_989128	989128
2	S2_1046709	1046709
2	S2_1075310	1075310
2	S2_1103753	1103753
2	S2_1389486	1389486
2	S2_1575426	1575426
2	S2_1733018	1733018
2	S2_2064517	2064517
2	S2_2174645	2174645
2	S2_2180734	2180734
2	S2_2218261	2218261
2	S2_2372437	2372437
2	S2_2485001	2485001
2	S2_2639073	2639073
2	S2_2747069	2747069
2	S2_2782205	2782205
2	S2_2838357	2838357
2	S2_2844111	2844111
2	S2_2881463	2881463
2	S2_2927554	2927554
2	S2_2943132	2943132
2	S2_2948359	2948359
2	S2_2962071	2962071
2	S2_2983906	2983906
2	S2_3072644	3072644
2	S2_3072748	3072748
2	S2_3094954	3094954
2	S2_3126572	3126572
2	S2_3164514	3164514
2	S2_3197874	3197874
2	S2_3207423	3207423
2	S2_3207477	3207477
2	S2_3207518	3207518
2	S2_3207530	3207530
2	S2_3207806	3207806
2	S2_3208162	3208162
2	S2_3249486	3249486
2	S2_3255491	3255491
2	S2_3263428	3263428
2	S2_3279878	3279878
2	S2_3488954	3488954
2	S2_4234638	4234638
2	S2_4236153	4236153
2	S2_4236181	4236181
2	S2_4250626	4250626
2	S2_4250666	4250666
2	S2_4361007	4361007
2	S2_4362237	4362237
2	S2_4408126	4408126
2	S2_4559875	4559875
2	S2_4721883	4721883
2	S2_4810314	4810314
2	S2_4816932	4816932
2	S2_4826473	4826473
2	S2_4889160	4889160
2	S2_5116211	5116211
2	S2_5120942	5120942
2	S2_5194939	5194939
2	S2_5194970	5194970
2	S2_5202324	5202324
2	S2_5204619	5204619
2	S2_5231085	5231085
2	S2_5251412	5251412
2	S2_5254453	5254453
2	S2_5320450	5320450
2	S2_5346325	5346325
2	S2_5346496	5346496
2	S2_5357595	5357595
2	S2_5507909	5507909
2	S2_5555018	5555018
2	S2_5555906	5555906
2	S2_5566690	5566690
2	S2_5566967	5566967
2	S2_5619491	5619491
2	S2_5643705	5643705
2	S2_5737044	5737044
2	S2_5746222	5746222
2	S2_5800261	5800261
2	S2_5848583	5848583
2	S2_5848610	5848610
2	S2_5913184	5913184
2	S2_5935753	5935753
2	S2_5964813	5964813
2	S2_5965629	5965629
2	S2_6025456	6025456
2	S2_6089204	6089204
2	S2_6197884	6197884
2	S2_6208403	6208403
2	S2_6374645	6374645
2	S2_6434484	6434484
2	S2_6472611	6472611
2	S2_6524175	6524175
2	S2_6564868	6564868
2	S2_6651629	6651629
2	S2_6748749	6748749
2	S2_6785095	6785095
2	S2_6785105	6785105
2	S2_6834927	6834927
2	S2_6918455	6918455
2	S2_6983992	6983992
2	S2_7098280	7098280
2	S2_7187372	7187372
2	S2_7187647	7187647
2	S2_7221585	7221585
2	S2_7273551	7273551
2	S2_7273842	7273842
2	S2_7285529	7285529
2	S2_7321737	7321737
2	S2_7353117	7353117
2	S2_7427931	7427931
2	S2_7433279	7433279
2	S2_7434264	7434264
2	S2_7478506	7478506
2	S2_7525530	7525530
2	S2_7556118	7556118
2	S2_7568742	7568742
2	S2_7582434	7582434
2	S2_7582448	7582448
2	S2_7595343	7595343
2	S2_7690399	7690399
2	S2_7705905	7705905
2	S2_7715152	7715152
2	S2_7719663	7719663
2	S2_7719708	7719708
2	S2_7723107	7723107
2	S2_7723444	7723444
2	S2_7760403	7760403
2	S2_7769844	7769844
2	S2_7778843	7778843
2	S2_7949380	7949380
2	S2_7988465	7988465
2	S2_7993158	7993158
2	S2_8018313	8018313
2	S2_8093323	8093323
2	S2_8093372	8093372
2	S2_8093494	8093494
2	S2_8135317	8135317
2	S2_8178205	8178205
2	S2_8197402	8197402
2	S2_8363641	8363641
2	S2_8398226	8398226
2	S2_8405452	8405452
2	S2_8531784	8531784
2	S2_8536390	8536390
2	S2_8730258	8730258
2	S2_8927908	8927908
2	S2_8936216	8936216
2	S2_8940161	8940161
2	S2_8951310	8951310
2	S2_8973759	8973759
2	S2_9007209	9007209
2	S2_9107343	9107343
2	S2_9448037	9448037
2	S2_9457991	9457991
2	S2_9509494	9509494
2	S2_9554739	9554739
2	S2_9765787	9765787
2	S2_9922812	9922812
2	S2_9945243	9945243
2	S2_10077479	10077479
2	S2_10089728	10089728
2	S2_10134419	10134419
2	S2_10134565	10134565
2	S2_10143911	10143911
2	S2_10275883	10275883
2	S2_10444823	10444823
2	S2_10541092	10541092
2	S2_10640601	10640601
2	S2_10677955	10677955
2	S2_10678018	10678018
2	S2_10678480	10678480
2	S2_10747876	10747876
2	S2_10825437	10825437
2	S2_10854878	10854878
2	S2_10858556	10858556
2	S2_10901164	10901164
2	S2_11000356	11000356
2	S2_11071729	11071729
2	S2_11343917	11343917
2	S2_11581518	11581518
2	S2_11707238	11707238
2	S2_11814546	11814546
2	S2_12000722	12000722
2	S2_12000732	12000732
2	S2_12086252	12086252
2	S2_12155999	12155999
2	S2_12230460	12230460
2	S2_12432377	12432377
2	S2_12535959	12535959
2	S2_12536599	12536599
2	S2_12536647	12536647
2	S2_12569297	12569297
2	S2_12614690	12614690
2	S2_12769124	12769124
2	S2_12777905	12777905
2	S2_12777956	12777956
2	S2_12778070	12778070
2	S2_12846940	12846940
2	S2_13094449	13094449
2	S2_13097764	13097764
2	S2_13122504	13122504
2	S2_13772661	13772661
2	S2_13772698	13772698
2	S2_13873524	13873524
2	S2_13915948	13915948
2	S2_13973680	13973680
2	S2_14092575	14092575
2	S2_14126360	14126360
2	S2_14331082	14331082
2	S2_14338518	14338518
2	S2_14355434	14355434
2	S2_14361509	14361509
2	S2_14404576	14404576
2	S2_14624754	14624754
2	S2_14683459	14683459
2	S2_14697947	14697947
2	S2_15106684	15106684
2	S2_15106889	15106889
2	S2_15220396	15220396
2	S2_15220439	15220439
2	S2_15251264	15251264
2	S2_15262758	15262758
2	S2_15449729	15449729
2	S2_15545733	15545733
2	S2_15549113	15549113
2	S2_15606341	15606341
2	S2_15705921	15705921
2	S2_15777567	15777567
2	S2_16088606	16088606
2	S2_16150188	16150188
2	S2_16217316	16217316
2	S2_16265745	16265745
2	S2_16356304	16356304
2	S2_16356334	16356334
2	S2_16356404	16356404
2	S2_16918305	16918305
2	S2_17150353	17150353
2	S2_17245735	17245735
2	S2_17246700	17246700
2	S2_17259471	17259471
2	S2_17315800	17315800
2	S2_17447251	17447251
2	S2_17447347	17447347
2	S2_17500502	17500502
2	S2_17585561	17585561
2	S2_17731884	17731884
2	S2_17789472	17789472
2	S2_17852469	17852469
2	S2_17862994	17862994
2	S2_17863020	17863020
2	S2_17863021	17863021
2	S2_17952391	17952391
2	S2_17952454	17952454
2	S2_17987004	17987004
2	S2_18087217	18087217
2	S2_18306074	18306074
2	S2_18359406	18359406
2	S2_18379749	18379749
2	S2_18420430	18420430
2	S2_18480541	18480541
2	S2_18632855	18632855
2	S2_18699099	18699099
2	S2_18707299	18707299
2	S2_18710816	18710816
2	S2_18733051	18733051
2	S2_18937362	18937362
2	S2_19034865	19034865
2	S2_19166796	19166796
2	S2_19167826	19167826
2	S2_19331684	19331684
2	S2_19454952	19454952
2	S2_19472561	19472561
2	S2_19477551	19477551
2	S2_19487970	19487970
2	S2_19488316	19488316
2	S2_19509989	19509989
2	S2_19619001	19619001
2	S2_19653176	19653176
2	S2_19703522	19703522
2	S2_19717622	19717622
2	S2_19726115	19726115
2	S2_19729898	19729898
2	S2_19758581	19758581
2	S2_19815003	19815003
2	S2_19835608	19835608
2	S2_19861003	19861003
2	S2_19897342	19897342
2	S2_19928237	19928237
2	S2_19928299	19928299
2	S2_19955518	19955518
2	S2_20001318	20001318
2	S2_20031622	20031622
2	S2_20153296	20153296
2	S2_20153450	20153450
2	S2_20182321	20182321
2	S2_20182351	20182351
2	S2_20196563	20196563
2	S2_20196902	20196902
2	S2_20196919	20196919
2	S2_20346560	20346560
2	S2_20346602	20346602
2	S2_20359865	20359865
2	S2_20412074	20412074
2	S2_20417695	20417695
2	S2_20470524	20470524
2	S2_20568692	20568692
2	S2_20652986	20652986
2	S2_20677022	20677022
2	S2_20821979	20821979
2	S2_20868953	20868953
2	S2_20973375	20973375
2	S2_20986259	20986259
2	S2_20994909	20994909
2	S2_21002719	21002719
2	S2_21005324	21005324
2	S2_21015458	21015458
2	S2_21037037	21037037
2	S2_21060349	21060349
2	S2_21085045	21085045
2	S2_21156524	21156524
2	S2_21335438	21335438
2	S2_21411551	21411551
2	S2_21438794	21438794
2	S2_21440716	21440716
2	S2_21440762	21440762
2	S2_21519797	21519797
2	S2_21566693	21566693
2	S2_21584284	21584284
2	S2_21609154	21609154
2	S2_21611764	21611764
2	S2_21639424	21639424
2	S2_21646677	21646677
2	S2_21646695	21646695
2	S2_21648806	21648806
2	S2_21740312	21740312
2	S2_21749834	21749834
2	S2_21852479	21852479
2	S2_21863527	21863527
2	S2_23185053	23185053
2	S2_25863892	25863892
2	S2_26070191	26070191
2	S2_26209339	26209339
2	S2_26329128	26329128
2	S2_26386923	26386923
2	S2_26397249	26397249
2	S2_26755324	26755324
2	S2_26874110	26874110
2	S2_27116258	27116258
2	S2_27324130	27324130
2	S2_27731498	27731498
2	S2_27732578	27732578
2	S2_28274467	28274467
2	S2_28455779	28455779
2	S2_28863031	28863031
2	S2_28987496	28987496
2	S2_29199349	29199349
2	S2_29756646	29756646
2	S2_29824248	29824248
2	S2_30134110	30134110
2	S2_30134126	30134126
2	S2_30577311	30577311
2	S2_30620280	30620280
2	S2_30626275	30626275
2	S2_30629568	30629568
2	S2_30655315	30655315
2	S2_30658805	30658805
2	S2_30785710	30785710
2	S2_30816354	30816354
2	S2_30823340	30823340
2	S2_30957500	30957500
2	S2_31000090	31000090
2	S2_31011182	31011182
2	S2_31053788	31053788
2	S2_31069408	31069408
2	S2_31129207	31129207
2	S2_31146002	31146002
2	S2_31187463	31187463
2	S2_31203398	31203398
2	S2_31207774	31207774
2	S2_31210363	31210363
2	S2_31285601	31285601
2	S2_31291560	31291560
2	S2_31308034	31308034
2	S2_31354434	31354434
2	S2_31414524	31414524
2	S2_31415329	31415329
2	S2_31424852	31424852
2	S2_31467434	31467434
2	S2_31528192	31528192
2	S2_31533323	31533323
2	S2_31570339	31570339
2	S2_31570873	31570873
2	S2_31725356	31725356
2	S2_31726256	31726256
2	S2_31770121	31770121
2	S2_31791507	31791507
2	S2_31815042	31815042
2	S2_31909815	31909815
2	S2_31952933	31952933
2	S2_31960795	31960795
2	S2_31967848	31967848
2	S2_31976448	31976448
2	S2_32034394	32034394
2	S2_32034557	32034557
2	S2_32044996	32044996
2	S2_32087480	32087480
2	S2_32090125	32090125
2	S2_32191261	32191261
2	S2_32191386	32191386
2	S2_32205410	32205410
2	S2_32312089	32312089
2	S2_32313172	32313172
2	S2_32325214	32325214
2	S2_32439935	32439935
2	S2_32439997	32439997
2	S2_32458819	32458819
2	S2_32458835	32458835
2	S2_32513109	32513109
2	S2_32569909	32569909
2	S2_32569910	32569910
2	S2_32600615	32600615
2	S2_32612883	32612883
2	S2_32614296	32614296
2	S2_32669774	32669774
2	S2_32672804	32672804
2	S2_32673191	32673191
2	S2_32704042	32704042
2	S2_32745412	32745412
2	S2_32747385	32747385
2	S2_32969182	32969182
2	S2_33032514	33032514
2	S2_33073610	33073610
2	S2_33127381	33127381
2	S2_33206355	33206355
2	S2_33400338	33400338
2	S2_33439869	33439869
2	S2_33452688	33452688
2	S2_33452700	33452700
2	S2_33504131	33504131
2	S2_33504326	33504326
2	S2_33509790	33509790
2	S2_33550986	33550986
2	S2_33559437	33559437
2	S2_33769529	33769529
2	S2_33844945	33844945
2	S2_33847165	33847165
2	S2_33847522	33847522
2	S2_33867112	33867112
2	S2_33971351	33971351
2	S2_33979981	33979981
2	S2_34034166	34034166
2	S2_34221929	34221929
2	S2_34221996	34221996
2	S2_34307562	34307562
2	S2_34358631	34358631
2	S2_34358656	34358656
2	S2_34358688	34358688
2	S2_34364189	34364189
2	S2_34368263	34368263
2	S2_34406420	34406420
2	S2_34440288	34440288
2	S2_34446705	34446705
2	S2_34519074	34519074
2	S2_34545438	34545438
2	S2_34576680	34576680
2	S2_34583767	34583767
2	S2_34584957	34584957
2	S2_34634845	34634845
2	S2_34634962	34634962
2	S2_34635541	34635541
2	S2_34635673	34635673
2	S2_34637964	34637964
2	S2_34923007	34923007
2	S2_35273081	35273081
2	S2_35280571	35280571
2	S2_35280580	35280580
2	S2_35289602	35289602
2	S2_35307940	35307940
2	S2_35319618	35319618
2	S2_35390360	35390360
2	S2_35432627	35432627
2	S2_35477326	35477326
2	S2_35589943	35589943
2	S2_35597677	35597677
2	S2_35663206	35663206
2	S2_35677134	35677134
2	S2_35679427	35679427
2	S2_35692091	35692091
2	S2_35703306	35703306
2	S2_35707033	35707033
2	S2_35751334	35751334
2	S2_35767927	35767927
2	S2_35770201	35770201
2	S2_35772697	35772697
2	S2_35797569	35797569
2	S2_35825231	35825231
2	S2_35875736	35875736
3	S3_263333	263333
3	S3_426755	426755
3	S3_485325	485325
3	S3_509610	509610
3	S3_525013	525013
3	S3_537524	537524
3	S3_550007	550007
3	S3_562450	562450
3	S3_566309	566309
3	S3_566377	566377
3	S3_566526	566526
3	S3_613264	613264
3	S3_645267	645267
3	S3_652638	652638
3	S3_674912	674912
3	S3_674936	674936
3	S3_711957	711957
3	S3_723901	723901
3	S3_738151	738151
3	S3_755678	755678
3	S3_767482	767482
3	S3_781184	781184
3	S3_791411	791411
3	S3_855287	855287
3	S3_856612	856612
3	S3_861488	861488
3	S3_862744	862744
3	S3_862840	862840
3	S3_927037	927037
3	S3_985905	985905
3	S3_996097	996097
3	S3_1001915	1001915
3	S3_1001945	1001945
3	S3_1026630	1026630
3	S3_1126850	1126850
3	S3_1166581	1166581
3	S3_1204849	1204849
3	S3_1204946	1204946
3	S3_1218822	1218822
3	S3_1222352	1222352
3	S3_1226325	1226325
3	S3_1307697	1307697
3	S3_1336386	1336386
3	S3_1353747	1353747
3	S3_1355856	1355856
3	S3_1356326	1356326
3	S3_1403800	1403800
3	S3_1403846	1403846
3	S3_1419815	1419815
3	S3_1419855	1419855
3	S3_1438976	1438976
3	S3_1440522	1440522
3	S3_1440602	1440602
3	S3_1463240	1463240
3	S3_1486634	1486634
3	S3_1555682	1555682
3	S3_1577952	1577952
3	S3_1683253	1683253
3	S3_1683272	1683272
3	S3_1707046	1707046
3	S3_1712397	1712397
3	S3_1726821	1726821
3	S3_1739638	1739638
3	S3_1747030	1747030
3	S3_1752383	1752383
3	S3_1765462	1765462
3	S3_1798086	1798086
3	S3_1832606	1832606
3	S3_1849851	1849851
3	S3_1990299	1990299
3	S3_2045721	2045721
3	S3_2052290	2052290
3	S3_2078471	2078471
3	S3_2089270	2089270
3	S3_2127583	2127583
3	S3_2171559	2171559
3	S3_2250307	2250307
3	S3_2263364	2263364
3	S3_2264990	2264990
3	S3_2274509	2274509
3	S3_2295641	2295641
3	S3_2299575	2299575
3	S3_2342838	2342838
3	S3_2368480	2368480
3	S3_2375770	2375770
3	S3_2396031	2396031
3	S3_2467388	2467388
3	S3_2467421	2467421
3	S3_2496046	2496046
3	S3_2567711	2567711
3	S3_2625574	2625574
3	S3_2625598	2625598
3	S3_2642399	2642399
3	S3_2685843	2685843
3	S3_2715095	2715095
3	S3_2715192	2715192
3	S3_2718264	2718264
3	S3_2771597	2771597
3	S3_2776106	2776106
3	S3_2846562	2846562
3	S3_2868001	2868001
3	S3_2961768	2961768
3	S3_2970526	2970526
3	S3_2993038	2993038
3	S3_2993297	2993297
3	S3_3039708	3039708
3	S3_3066021	3066021
3	S3_3075611	3075611
3	S3_3177600	3177600
3	S3_3279571	3279571
3	S3_3337753	3337753
3	S3_3362507	3362507
3	S3_3408012	3408012
3	S3_3425514	3425514
3	S3_3444995	3444995
3	S3_3461044	3461044
3	S3_3473931	3473931
3	S3_3555929	3555929
3	S3_3677789	3677789
3	S3_3713975	3713975
3	S3_3726109	3726109
3	S3_3728843	3728843
3	S3_3729386	3729386
3	S3_3740218	3740218
3	S3_3881360	3881360
3	S3_3978817	3978817
3	S3_3978853	3978853
3	S3_4042627	4042627
3	S3_4056418	4056418
3	S3_4056419	4056419
3	S3_4195452	4195452
3	S3_4195455	4195455
3	S3_4311471	4311471
3	S3_4320136	4320136
3	S3_4397215	4397215
3	S3_4458704	4458704
3	S3_4495108	4495108
3	S3_4514029	4514029
3	S3_4543207	4543207
3	S3_4543235	4543235
3	S3_4591991	4591991
3	S3_4604704	4604704
3	S3_4607898	4607898
3	S3_4632724	4632724
3	S3_4723840	4723840
3	S3_4772704	4772704
3	S3_4772719	4772719
3	S3_4791903	4791903
3	S3_4796859	4796859
3	S3_4807224	4807224
3	S3_4844935	4844935
3	S3_4847789	4847789
3	S3_4889596	4889596
3	S3_4913025	4913025
3	S3_4924144	4924144
3	S3_4924286	4924286
3	S3_4924293	4924293
3	S3_4924341	4924341
3	S3_4924427	4924427
3	S3_5002996	5002996
3	S3_5034193	5034193
3	S3_5100351	5100351
3	S3_5142650	5142650
3	S3_5151567	5151567
3	S3_5181206	5181206
3	S3_5198293	5198293
3	S3_5215493	5215493
3	S3_5215635	5215635
3	S3_5231504	5231504
3	S3_5241675	5241675
3	S3_5263398	5263398
3	S3_5301261	5301261
3	S3_5311718	5311718
3	S3_5316862	5316862
3	S3_5335542	5335542
3	S3_5351315	5351315
3	S3_5497023	5497023
3	S3_5528959	5528959
3	S3_5529443	5529443
3	S3_5530741	5530741
3	S3_5533790	5533790
3	S3_5533832	5533832
3	S3_5539635	5539635
3	S3_5540640	5540640
3	S3_5545956	5545956
3	S3_5546250	5546250
3	S3_5608789	5608789
3	S3_5609206	5609206
3	S3_5609663	5609663
3	S3_5610295	5610295
3	S3_5615260	5615260
3	S3_5669375	5669375
3	S3_5698319	5698319
3	S3_5729529	5729529
3	S3_5824480	5824480
3	S3_5997621	5997621
3	S3_6011601	6011601
3	S3_6027452	6027452
3	S3_6027506	6027506
3	S3_6085679	6085679
3	S3_6109152	6109152
3	S3_6156866	6156866
3	S3_6168343	6168343
3	S3_6217543	6217543
3	S3_6251847	6251847
3	S3_6252886	6252886
3	S3_6279424	6279424
3	S3_6282549	6282549
3	S3_6301303	6301303
3	S3_6323650	6323650
3	S3_6332631	6332631
3	S3_6337766	6337766
3	S3_6432418	6432418
3	S3_6470188	6470188
3	S3_6512626	6512626
3	S3_6541867	6541867
3	S3_6580238	6580238
3	S3_6592921	6592921
3	S3_6645401	6645401
3	S3_6763336	6763336
3	S3_6934188	6934188
3	S3_6962340	6962340
3	S3_6962390	6962390
3	S3_6997027	6997027
3	S3_7002098	7002098
3	S3_7011161	7011161
3	S3_7027055	7027055
3	S3_7030587	7030587
3	S3_7049235	7049235
3	S3_7099884	7099884
3	S3_7130220	7130220
3	S3_7209963	7209963
3	S3_7231935	7231935
3	S3_7240557	7240557
3	S3_7305555	7305555
3	S3_7342804	7342804
3	S3_7353520	7353520
3	S3_7381308	7381308
3	S3_7431516	7431516
3	S3_7554689	7554689
3	S3_7627083	7627083
3	S3_7676343	7676343
3	S3_7677442	7677442
3	S3_7708079	7708079
3	S3_7766857	7766857
3	S3_7816033	7816033
3	S3_7832931	7832931
3	S3_7836961	7836961
3	S3_7907555	7907555
3	S3_7999221	7999221
3	S3_8018288	8018288
3	S3_8043261	8043261
3	S3_8069950	8069950
3	S3_8074817	8074817
3	S3_8135511	8135511
3	S3_8163324	8163324
3	S3_8201710	8201710
3	S3_8205738	8205738
3	S3_8236195	8236195
3	S3_8327882	8327882
3	S3_8353264	8353264
3	S3_8354214	8354214
3	S3_8357070	8357070
3	S3_8397039	8397039
3	S3_8418855	8418855
3	S3_8531447	8531447
3	S3_8558745	8558745
3	S3_8579041	8579041
3	S3_8659203	8659203
3	S3_8673763	8673763
3	S3_8893896	8893896
3	S3_8917282	8917282
3	S3_9015494	9015494
3	S3_9039960	9039960
3	S3_9040136	9040136
3	S3_9188175	9188175
3	S3_9199496	9199496
3	S3_9213242	9213242
3	S3_9387046	9387046
3	S3_9480943	9480943
3	S3_9490734	9490734
3	S3_9492242	9492242
3	S3_9509663	9509663
3	S3_9509690	9509690
3	S3_9564783	9564783
3	S3_9576038	9576038
3	S3_9576506	9576506
3	S3_9581602	9581602
3	S3_9606179	9606179
3	S3_9628868	9628868
3	S3_9640519	9640519
3	S3_9654404	9654404
3	S3_9756745	9756745
3	S3_9768571	9768571
3	S3_9794302	9794302
3	S3_9843409	9843409
3	S3_9853159	9853159
3	S3_9898037	9898037
3	S3_9903608	9903608
3	S3_9946964	9946964
3	S3_9947989	9947989
3	S3_9995434	9995434
3	S3_10028062	10028062
3	S3_10028967	10028967
3	S3_10086502	10086502
3	S3_10107667	10107667
3	S3_10116534	10116534
3	S3_10116557	10116557
3	S3_10116591	10116591
3	S3_10143212	10143212
3	S3_10213114	10213114
3	S3_10245969	10245969
3	S3_10258980	10258980
3	S3_10274973	10274973
3	S3_10507246	10507246
3	S3_10508017	10508017
3	S3_10512036	10512036
3	S3_10520432	10520432
3	S3_10527397	10527397
3	S3_10549867	10549867
3	S3_10593234	10593234
3	S3_10656190	10656190
3	S3_10831955	10831955
3	S3_10863140	10863140
3	S3_10906400	10906400
3	S3_10941996	10941996
3	S3_10960112	10960112
3	S3_11114039	11114039
3	S3_11168547	11168547
3	S3_11250255	11250255
3	S3_11268045	11268045
3	S3_11339460	11339460
3	S3_11512401	11512401
3	S3_11513308	11513308
3	S3_11713631	11713631
3	S3_11725360	11725360
3	S3_11753615	11753615
3	S3_11805267	11805267
3	S3_11808506	11808506
3	S3_11818072	11818072
3	S3_11848358	11848358
3	S3_11887618	11887618
3	S3_11990322	11990322
3	S3_12019164	12019164
3	S3_12069266	12069266
3	S3_12111071	12111071
3	S3_12120571	12120571
3	S3_12120946	12120946
3	S3_12220003	12220003
3	S3_12250505	12250505
3	S3_12262953	12262953
3	S3_12263361	12263361
3	S3_12288024	12288024
3	S3_12297134	12297134
3	S3_12306812	12306812
3	S3_12336480	12336480
3	S3_12353562	12353562
3	S3_12357297	12357297
3	S3_12357332	12357332
3	S3_12357397	12357397
3	S3_12528248	12528248
3	S3_12529189	12529189
3	S3_12558834	12558834
3	S3_12566738	12566738
3	S3_12588849	12588849
3	S3_12588859	12588859
3	S3_12591464	12591464
3	S3_12591538	12591538
3	S3_12719438	12719438
3	S3_12754378	12754378
3	S3_13174478	13174478
3	S3_13174562	13174562
3	S3_13189786	13189786
3	S3_13631986	13631986
3	S3_13667136	13667136
3	S3_13738109	13738109
3	S3_13769550	13769550
3	S3_13860895	13860895
3	S3_13996314	13996314
3	S3_14015677	14015677
3	S3_14095548	14095548
3	S3_14095844	14095844
3	S3_14096569	14096569
3	S3_14096789	14096789
3	S3_14141598	14141598
3	S3_14145745	14145745
3	S3_14264537	14264537
3	S3_14276618	14276618
3	S3_14325641	14325641
3	S3_14381257	14381257
3	S3_14427534	14427534
3	S3_14599884	14599884
3	S3_14611170	14611170
3	S3_14774305	14774305
3	S3_14785454	14785454
3	S3_14785527	14785527
3	S3_14797048	14797048
3	S3_14845404	14845404
3	S3_14937908	14937908
3	S3_14938671	14938671
3	S3_14991735	14991735
3	S3_15003184	15003184
3	S3_15011318	15011318
3	S3_15039402	15039402
3	S3_15076431	15076431
3	S3_15100569	15100569
3	S3_15126396	15126396
3	S3_15132504	15132504
3	S3_15151222	15151222
3	S3_15154457	15154457
3	S3_15209835	15209835
3	S3_15214520	15214520
3	S3_15292995	15292995
3	S3_15307942	15307942
3	S3_15308916	15308916
3	S3_15389501	15389501
3	S3_15404332	15404332
3	S3_15486728	15486728
3	S3_15503149	15503149
3	S3_15513055	15513055
3	S3_15513792	15513792
3	S3_15568984	15568984
3	S3_15667301	15667301
3	S3_15668371	15668371
3	S3_15669192	15669192
3	S3_15729443	15729443
3	S3_15768910	15768910
3	S3_15864307	15864307
3	S3_15924361	15924361
3	S3_16071956	16071956
3	S3_16117526	16117526
3	S3_16120160	16120160
3	S3_16161554	16161554
3	S3_16174183	16174183
3	S3_16174247	16174247
3	S3_16359129	16359129
3	S3_16383958	16383958
3	S3_16450518	16450518
3	S3_16458799	16458799
3	S3_16458850	16458850
3	S3_16458857	16458857
3	S3_16529145	16529145
3	S3_16590457	16590457
3	S3_16863891	16863891
3	S3_16975586	16975586
3	S3_17022129	17022129
3	S3_17044632	17044632
3	S3_17044658	17044658
3	S3_17083355	17083355
3	S3_17143997	17143997
3	S3_17269958	17269958
3	S3_17334289	17334289
3	S3_17336057	17336057
3	S3_17339810	17339810
3	S3_17391081	17391081
3	S3_17441273	17441273
3	S3_17456847	17456847
3	S3_17474706	17474706
3	S3_17486008	17486008
3	S3_17487879	17487879
3	S3_17571575	17571575
3	S3_17576336	17576336
3	S3_17738286	17738286
3	S3_17780022	17780022
3	S3_17788017	17788017
3	S3_17818879	17818879
3	S3_17826323	17826323
3	S3_17932264	17932264
3	S3_18106547	18106547
3	S3_18131914	18131914
3	S3_18202624	18202624
3	S3_18372763	18372763
3	S3_18488100	18488100
3	S3_18496034	18496034
3	S3_18506375	18506375
3	S3_18530924	18530924
3	S3_18543348	18543348
3	S3_18573664	18573664
3	S3_18573726	18573726
3	S3_18576952	18576952
3	S3_18576954	18576954
3	S3_18648412	18648412
3	S3_18649253	18649253
3	S3_18935964	18935964
3	S3_19123410	19123410
3	S3_19144410	19144410
3	S3_19193175	19193175
3	S3_19195129	19195129
3	S3_19244676	19244676
3	S3_19492866	19492866
3	S3_19604937	19604937
3	S3_19865204	19865204
3	S3_20244593	20244593
3	S3_20266780	20266780
3	S3_20391674	20391674
3	S3_20575039	20575039
3	S3_20728596	20728596
3	S3_21007432	21007432
3	S3_21127035	21127035
3	S3_21229669	21229669
3	S3_21310287	21310287
3	S3_21364226	21364226
3	S3_21374845	21374845
3	S3_21439679	21439679
3	S3_21445493	21445493
3	S3_21445516	21445516
3	S3_21724444	21724444
3	S3_21731294	21731294
3	S3_21731389	21731389
3	S3_21737470	21737470
3	S3_21795610	21795610
3	S3_21958869	21958869
3	S3_22048524	22048524
3	S3_22145118	22145118
3	S3_22151748	22151748
3	S3_22168533	22168533
3	S3_22180240	22180240
3	S3_22180293	22180293
3	S3_22203959	22203959
3	S3_22227423	22227423
3	S3_22272112	22272112
3	S3_22373059	22373059
3	S3_22533610	22533610
3	S3_22668642	22668642
3	S3_22718799	22718799
3	S3_22783346	22783346
3	S3_22823369	22823369
3	S3_22971930	22971930
3	S3_22976923	22976923
3	S3_23036861	23036861
3	S3_23113745	23113745
3	S3_23128500	23128500
3	S3_23128603	23128603
3	S3_23128831	23128831
3	S3_23130936	23130936
3	S3_23185492	23185492
3	S3_23221367	23221367
3	S3_23351595	23351595
3	S3_23424894	23424894
3	S3_23445930	23445930
3	S3_23468355	23468355
3	S3_23475164	23475164
3	S3_23514042	23514042
3	S3_23615656	23615656
3	S3_23636518	23636518
3	S3_23715323	23715323
3	S3_23838159	23838159
3	S3_23838928	23838928
3	S3_23902019	23902019
3	S3_24202056	24202056
3	S3_24222321	24222321
3	S3_24246740	24246740
3	S3_24251105	24251105
3	S3_24273011	24273011
3	S3_24365837	24365837
3	S3_24393852	24393852
3	S3_24405996	24405996
3	S3_24419627	24419627
[truncated: 4,800 more rows]
