# Supplementary material for: Identification and validation of QTLs for seedling salinity tolerance in introgression lines of a salt tolerant rice landrace ‘Pokkali’
Source: PLoS One. 2017 Apr 7;12(4):e0175361. doi: 10.1371/journal.pone.0175361 (PMC5384751; doi:10.1371/journal.pone.0175361)
Supplement: S3 Table — (XLSX) [file pone.0175361.s004.xlsx]

## Sheet: Sheet3
S3 Table. Phenotypic mean performance of ILs in nine traits under salinity stress 12dSm-1.
Line	SIS	Na+ (mmolkg-1)	K+ (mmolkg-1)	NaK (ratio)	CHL (SPAD unit)	SHL (cm)	RTL (cm)	SRR (ratio)	DWT (g)
IL51	5.4	1201.03	518.34	2.34	17.38	40.2667	9.1	4.4267	0.08687
IL52	5.4	1427.06	478.16	3.6333	19.5667	32.4	8.8	3.6733	0.08707
IL53	6.1	1174.74	430.26	2.69	18.5767	35.4333	8.5667	4.27	0.08103
IL54	5.6	935.57	475.84	1.99	21.17	36.2833	8.91	4.1333	0.0794
IL55	6.5333	1387.64	455.75	3.1367	20.2933	33.7667	8.0333	4.25	0.07673
IL56	5.2667	1482.26	469.66	3.7067	20.18	36.1333	8.6333	4.2733	0.09033
IL57	5.1667	1111.67	442.62	2.5767	18.5133	30.9	7.1433	4.3367	0.0832
IL58	5.7667	1256.22	485.89	2.71	19.75	34.5167	8.1767	4.2867	0.08897
IL59	5.3333	1158.98	616.08	1.97	20.3633	33.9833	8.2667	4.1167	0.08217
IL60	6.89	1187.89	488.2	2.4767	18.79	32.3667	7.6267	4.29	0.0701
IL61	5.0667	1022.3	453.44	2.3	20.5967	31.8333	8.6667	3.68	0.0843
IL62	6.4667	1080.12	382.35	2.7933	19.9367	28.8	8.4833	3.4267	0.0692
IL63	5.5333	1250.97	389.69	3.2167	20.9833	36.7767	9.3667	3.94	0.0875
IL64	6.6	1442.83	470.05	3.08	18.0533	33.5333	8.5667	3.93	0.07447
IL65	5.1333	1198.4	474.68	2.74	19.5133	37	9.3333	4.01	0.1021
IL66	6.3333	1027.56	420.6	2.52	21.3533	35.7333	9.1667	3.9133	0.0918
IL67	5	1148.46	497.09	2.3733	21.49	34.9567	9.01	3.9433	0.1017
IL68	4.4667	1166.86	444.55	2.6733	20.26	36	8.2667	4.38	0.0962
IL69	6.7333	1198.4	439.91	2.73	21.0667	32.3333	8.6	3.79	0.07893
IL70	7.5	1319.3	538.81	2.6133	19.13	29.6	6.7667	4.46	0.0566
IL71	5.9333	1190.51	377.33	3.15	21.8667	36.8	9.4333	3.9033	0.0896
IL72	7.1333	1090.64	473.91	2.3567	16.6067	32.65	7.8267	4.21	0.0678
IL73	6.2667	1143.2	453.82	2.57	20.2233	35.0667	8.9267	3.96	0.07787
IL74	5.4	1224.68	438.75	2.8433	19.0933	32.8667	9.0333	3.6833	0.08007
IL75	6.3333	1321.93	494	2.7533	18.6467	34.6667	8.7333	3.9967	0.0832
IL76	6.4667	1135.32	616.85	1.87	18.7033	55.8	8.9333	6.7967	0.0808
IL77	7.8	1064.35	505.98	2.0833	15.8467	32.2667	9.9	3.26	0.06967
IL78	4.7667	1103.78	504.04	2.2267	19.2667	34.4833	8.6	4.03	0.07333
IL79	7.3333	1074.87	366.13	2.8833	17.2833	33.6054	7.0267	4.3264	0.06317
IL80	6.5667	1553.23	449.57	3.5	18.8967	33.7	8.46	4.0233	0.08383
IL81	6.7333	1198.4	502.89	2.45	21.1067	34.0667	9.3667	3.66	0.08487
IL82	5.9	1277.25	429.1	2.98	21.1467	35	9.4	3.7667	0.08667
IL83	5.5333	1398.15	436.44	3.35	19.7733	35.1	10.21	3.4533	0.09527
IL84	3.2233	943.45	599.46	1.6833	21.7467	50.3333	9.8267	5.14	0.1332
IL85	7.1333	1185.26	390.85	3.11	20.5933	34.25	8.7333	3.94	0.0802
IL86	5.5	1261.48	401.28	3.2367	22.6033	35.8333	9.1767	3.96	0.0986
IL87	7.1333	1201.03	415.19	2.87	21.21	30.0667	6.8333	4.4733	0.06007
IL88	6.4333	1298.28	416.35	3.1733	40.1333	35.05	8.5333	4.1133	0.0835
IL89	5.5333	1253.59	558.51	2.3233	19.8267	38.6667	8.0667	4.83	0.09267
IL90	5.2667	1182.63	576.28	2.0833	20.6067	35.4667	9.7	3.6767	0.101
IL91	4.3333	1240.45	411.71	3.03	21.8233	34.5167	7.8667	4.4233	0.097
IL92	6.1333	1250.96	444.16	2.8367	19.1267	35.9667	8.3333	4.3267	0.08883
IL93	4.5333	1253.59	476.61	2.63	21.1733	37.8333	9.8667	3.8867	0.0975
IL94	5.8	1258.85	595.21	2.1933	18.0333	32.0667	8.5	3.7767	0.08153
IL95	7.3667	1211.54	447.25	2.7367	19.9033	33.5	9.0433	3.7833	0.07273
IL96	6.3333	1095.89	410.17	2.73	40.7	35.7333	8.6	4.1733	0.0818
IL97	7.2667	1463.86	473.52	3.1833	39.38	29.4	7.8	3.7833	0.0748
IL98	5.5333	1369.24	483.95	2.8267	44.77	31.0667	8.8767	3.5	0.08077
IL99	4.3667	1061.73	549.24	1.9333	19.6733	33.8	9.25	3.7533	0.08227
IL100	5.8233	1316.67	501.73	2.75	17.8733	34.69	8.0167	4.4233	0.0884
IL101	6.2	1153.72	463.87	2.6967	23.42	34.8	8.6667	4.0133	0.09127
IL102	6.6433	1077.5	392.01	2.7467	19.9567	35.6767	8.3667	4.26	0.1309
IL103	7	1271.99	518.72	2.5133	17.22	28.1333	7.7767	3.6533	0.06457
IL104	5.9333	1266.73	458.46	2.84	19.66	34.4	8.8	3.9367	0.0764
IL105	6.8667	1316.67	526.45	2.7	19.12	53.2833	9.16	5.8267	0.07477
IL106	5.2667	1032.81	559.28	1.9233	19.16	36.4667	9.7333	3.7433	0.08673
IL107	6.9	1308.79	499.41	2.7233	19.4633	53.75	9.4	5.63	0.07703
IL108	6.3333	1093.27	475.07	2.28	18.3867	35.2833	8.2667	4.34	0.07323
IL109	6.8667	1403.41	528.38	2.6633	18.44	34.8	8.9333	3.9333	0.076
IL110	6.3333	1369.24	499.79	2.73	20.56	37.3167	8.7	4.3167	0.0892
IL111	6.1333	1379.75	466.18	2.9733	20.7767	37.1667	8.9167	4.1667	0.09657
IL112	7	1279.88	435.28	2.9267	16.4533	32.4167	8.1267	3.99	0.07033
IL113	6.61	1172.11	440.69	2.8133	17.4567	33.9333	9.05	3.7967	0.08387
IL114	6.0667	1174.75	507.91	2.3567	17.6133	29.4667	8.7333	3.3867	0.0824
IL115	6.4667	1232.57	444.94	2.78	16.8533	32.1333	8.0333	3.9967	0.07253
IL116	4.4	1185.26	442.62	2.7067	21.1667	33.9333	9.3	3.67	0.09143
IL117	7.31	1369.24	473.14	2.93	19.1667	32.36	8.7567	3.69	0.08523
IL118	6	1158.97	471.21	2.56	18.03	32.4667	7.9667	4.1033	0.0714
IL119	4.3333	1151.09	425.62	2.79	22.6067	30.7333	9	3.4633	0.0746
IL120	6.9667	1293.02	499.02	2.6967	41.5933	34.1667	8.66	3.9533	0.07237
IL121	5.6667	1193.14	454.59	2.7233	19.2967	35.7333	8.3667	4.37	0.08123
IL122	6.3333	1116.92	424.07	2.6233	17.0067	32.8	9.2333	3.57	0.07793
IL123	6.8333	1053.84	488.98	2.1567	15.8667	34.5833	8.4	4.1567	0.06993
IL124	6.6	1261.48	417.12	3.11	18.1533	33.9333	9.2667	3.6967	0.08047
IL125	6.8667	1187.89	394.33	2.9967	16.1933	30.9333	8.7	3.5567	0.07473
IL126	6.3333	1048.58	440.68	2.3833	19.14	31.2767	8.07	3.8567	0.07287
IL127	8	1261.48	320.93	3.9167	19.6267	26.61	7.86	3.3767	0.06337
IL128	6.8667	1222.06	481.64	2.5133	17.2467	31.4667	8.1667	3.8967	0.06347
IL129	4.7333	1308.79	468.12	2.7733	16.96	35.0833	8.2667	4.2767	0.07913
IL130	5.1667	1298.28	456.14	2.9733	19.7733	32.9333	8.62	3.8367	0.073
IL131	5.4	1182.63	502.11	2.5267	18.24	35.1333	8.5	4.1667	0.07687
IL132	6.0667	940.82	389.3	2.44	16.6	31.6833	7.3667	4.32	0.07843
IL133	6.8667	1340.33	499.79	2.7367	20.3033	32.8333	9.0767	3.6467	0.0735
IL134	5.5333	1232.57	454.59	2.7533	18.8267	36.2	8.5667	4.2267	0.0798
IL135	7.2667	980.25	480.09	2.1267	18.5333	33.2	8.4	3.9733	0.0676
IL136	6.7767	1345.59	471.59	2.9633	17.7667	34.91	8.2767	4.2333	0.07893
IL137	5.8	1140.58	444.93	2.5967	23.1	35.7333	9.8	3.66	0.09353
IL138	5.31	1442.83	427.55	3.38	22.7633	36.6233	8.6667	4.2933	0.1025
IL139	5.8233	1177.37	440.69	2.7867	20.9567	35.5333	9.0767	4.07	0.08173
IL140	5.8	1377.13	544.22	2.53	42.2533	38.2	8.3667	4.6267	0.0956
IL141	6.8667	1319.3	455.37	2.97	17.5333	33.4	8.1667	4.1267	0.0682
IL142	8.0667	1258.85	472.36	2.6533	18.3467	30.7333	7.1	4.34	0.0624
IL144	7.5333	1064.35	533.02	1.9767	17.7467	32.5833	8.1433	4.03	0.06923
IL145	7.2333	1156.35	440.69	2.59	16.72	31.7833	8.2933	3.8767	0.06667
IL146	7.1333	1040.7	505.97	2.1567	17.7267	36	9.3	3.8733	0.07273
IL147	5.9333	1208.91	442.62	2.7633	19.4733	36.4667	8.7667	4.1633	0.0828
IL148	5.29	1164.23	546.92	2.1467	20.1167	33.85	8.4667	4.0267	0.0757
IL149	6.0667	1214.17	581.69	2.0933	19.6867	35.3333	8.9	4.0267	0.08773
IL151	5.5	1329.81	619.16	2.14	24.92	37.1667	9.2267	4.02	0.09787
IL152	6.7333	1424.43	759.4	1.8767	21.8267	36.0667	9.8667	3.6667	0.114
IL153	5.2	1337.7	764.42	1.79	25.82	35.3333	8.8667	3.9967	0.09073
IL154	6.7333	1319.3	670.93	1.9733	22.88	34.15	9	3.8767	0.0767
IL155	6.4667	1279.88	674.02	1.9033	24.0667	29	8.8333	3.3533	0.0726
IL156	6.3333	1458.6	753.22	1.9367	21.8267	32.8667	9.1	3.63	0.08
IL157	7.6667	1637.33	677.88	2.4133	22.6567	29.6167	8.3	3.6267	0.06747
IL158	5.5333	1442.84	746.65	1.9467	22.38	32.1333	8.2667	3.9333	0.07613
IL159	6.7333	1400.78	725.02	1.9633	22.8933	31.4667	8.5667	3.7033	0.06527
IL160	5.6667	1327.19	706.09	1.8767	23.3933	31.0667	8.3667	3.7467	0.06827
IL161	7.4	1705.67	836.66	2.01	24.5267	35	8.2333	4.26	0.07
IL162	7.6667	1390.27	561.22	2.5067	23.6667	27.6	9	3.08	0.05907
IL163	6.7333	1290.39	619.94	2.0767	23.5733	33.8	9.0667	3.7333	0.0732
IL164	7.5333	1429.69	685.61	2.08	24.54	33.2667	9.5667	3.4967	0.07293
IL165	7.4	1366.61	652	2.1167	21.52	33.4	8.4	3.97	0.06987
IL166	7.8	1245.71	562.76	2.28	23.9467	32.8667	8.7	3.8033	0.0692
IL167	6.6333	969.73	495.54	1.9733	22.4467	34.7833	9.2333	3.8	0.08037
IL168	7.1333	1369.24	668.61	2.0733	23.26	37.2667	9.7667	3.8133	0.07233
IL169	7.2667	1232.57	635.78	2.0067	24.4533	34.4	9.5333	3.61	0.069
IL170	7.8	1335.07	596.37	2.19	23.34	30.8667	9.2333	3.3533	0.06127
IL171	6.4667	1579.51	661.66	2.3967	19.7467	30.3333	9.7	3.13	0.07007
IL172	8.0667	1153.72	620.33	1.89	18.5667	26.2333	7.8333	3.35	0.053
IL173	7.1333	1193.14	609.51	2.0267	18.9467	28.4	7.7767	3.6633	0.0599
IL174	7.2667	1632.07	703	2.34	20.8533	31.1833	7.8267	3.9733	0.06723
IL175	6.2	1421.81	662.05	2.1833	20.16	28.9333	7.7	3.7733	0.0574
IL176	7	1090.64	580.53	1.9133	24.3667	33.2667	9.2333	3.6333	0.07387
IL177	6.7	1274.62	585.17	2.2567	28.73	32.5333	9.6	3.3967	0.07623
IL178	5.4	1348.21	753.99	1.8633	20.6933	39.2667	8.2333	4.7433	0.07827
IL179	5.2667	1198.4	738.15	1.68	23.8867	34.8667	8.3667	4.19	0.09957
IL180	6.6	1098.52	584.4	1.9167	24.7267	32.4667	9.1333	3.5533	0.06807
IL181	6.0333	922.42	507.91	1.9867	25.3733	29.7	8.35	3.56	0.07213
IL182	5.2667	925.05	538.43	1.7667	23.3533	31.1833	8.7667	3.5733	0.07327
IL183	6.8667	864.6	479.7	1.75	21.6867	31.3333	8.4333	3.7367	0.06867
IL184	6.6	1148.46	614.53	2.0367	22.04	29.0833	7.5433	3.8333	0.071
IL185	7	1072.24	642.35	1.68	23.44	31.2667	9.4667	3.3167	0.07113
IL186	5.7667	938.2	507.13	1.8767	21.56	30.9333	7.0333	4.3767	0.0824
IL187	5.9333	1377.12	676.73	2.0333	17.4867	33.8	9.0333	3.7433	0.07827
IL188	5.7333	1250.97	660.12	1.9467	23.4367	35.5333	7.6333	4.6967	0.09623
IL189	6.0667	959.22	565.47	1.6933	19.8533	32.7333	7.7667	4.2133	0.06907
IL190	5.6667	1266.73	580.92	2.1833	22.6733	33.9667	8.5667	3.95	0.0794
IL191	7.1333	1379.75	683.68	2.07	23.3033	31.2167	8.81	3.5367	0.0646
IL192	6.4667	1424.43	701.84	2.0533	21.2933	32	9.3667	3.5133	0.06843
IL193	7.4	1547.97	754.38	2.1	21.5533	32	8.9667	3.56	0.06667
IL194	7	1545.34	667.84	2.37	21.1833	29.5667	7.9	3.7633	0.06547
IL195	6.8667	1148.46	456.53	2.53	20.3	31.6	9.2	3.46	0.069
IL196	7.1667	1206.28	474.68	2.55	21.92	33.1833	8.4167	3.95	0.0701
IL197	5.5333	1017.05	515.63	1.99	22.14	33.6667	8.7333	3.87	0.08187
IL198	7	1245.71	629.21	2.0133	21.3067	30.4667	8.5333	3.5633	0.06047
IL199	7.2	1306.16	631.92	2.2267	21.4267	34.0333	7.8267	4.3533	0.066
IL200	6.0667	1245.71	536.49	2.4	23.2533	34.4	9.6667	3.5667	0.07413
IL201	6.4667	1337.7	678.28	1.9867	24.7333	28.7333	8.5	3.39	0.07253
IL202	7.1333	1306.16	638.1	2.1067	23.28	29.8	7.7	3.87	0.06867
IL203	7.0667	1208.91	614.92	1.9767	24.22	31.4667	10.3667	3.0367	0.06907
IL204	6.7333	859.34	446.1	1.98	23.02	29.7333	8.7333	3.4033	0.07337
IL205	6.4	1374.5	596.76	2.3433	23.2667	30.6667	8.4333	3.6333	0.06673
IL206	5.3333	1051.21	523.75	2.2	24.2933	33.2	9.3267	3.5633	0.07817
IL207	7.4	1345.59	598.69	2.2867	19.0067	31.8667	9	3.55	0.06627
IL208	7.2667	1366.61	597.53	2.44	21.4933	31.7333	9.1667	3.4833	0.06967
IL209	7.2667	1195.77	563.92	2.2	20.44	31.7333	10.2667	3.1167	0.0738
IL210	6.8667	1513.8	698.75	2.21	20.6733	30.8667	8.6667	3.58	0.0707
IL211	7.5333	1290.39	687.16	1.9033	23.3933	31.6667	9.3	3.3933	0.07327
IL212	7.2667	1285.13	609.51	2.15	22.7133	29.8	8.6	3.4533	0.06393
IL213	7.6667	1256.22	588.65	2.13	25.8	31.7333	9.3	3.4133	0.0662
IL214	7.6667	1571.62	663.98	2.3567	23.4333	29.2	9.1	3.21	0.058
IL215	7.4	1568.99	760.95	2.07	22.12	31.4	9.5667	3.2967	0.0668
IL216	6.8667	1295.65	621.1	2.09	22.6133	30.75	9.26	3.3167	0.06703
IL217	6.0667	1348.21	718.06	1.9133	21.96	32.1333	9.6667	3.3267	0.06673
IL218	6.2	1474.37	667.46	2.2033	24.3467	34.0667	9.6	3.5467	0.0852
IL219	6.2	1550.6	763.26	2.1233	22.7933	30.8	8.7333	3.53	0.0694
IL220	6.3333	1500.66	637.32	2.35	22.58	31.3333	8.1667	3.8433	0.07593
IL221	6.9	1172.11	488.2	2.4233	24.28	32.6333	8.5767	3.8267	0.0783
IL222	7.2333	1500.66	592.51	2.6133	22.0867	30.85	7.8667	4.0133	0.06593
IL223	7.4	1547.97	668.61	2.3667	22.8267	31.4667	8.8667	3.55	0.07127
IL224	6.5333	1198.4	650.07	1.8233	22.4733	33.5333	9.7	3.46	0.07727
IL225	6.0667	1248.34	681.75	1.85	22.9933	34.4167	10.0833	3.44	0.07587
IL226	6.8667	1448.09	650.46	2.3033	23.0133	26.5333	9.1333	2.9067	0.0582
IL227	7.4	1374.5	663.6	2.0733	21.2933	31.1333	8.5	3.68	0.0622
IL228	8.2	1169.49	577.83	2.0767	21.9733	29	8.7267	3.3267	0.06513
IL229	7.5333	1329.82	633.84	2.09	23.46	33.2667	9.7	3.4967	0.0838
IL230	4.1	1264.11	601.01	2.1	25.2667	37.6833	9.7167	3.9233	0.1114
IL231	7.0667	1466.49	701.84	2.15	22	28.4833	8.3	3.4367	0.0815
IL232	7	1771.38	723.86	2.4567	22.04	35.3333	8.8333	4.0367	0.07513
IL233	5.2667	1287.76	746.65	1.7467	20.8067	35.6667	9.7333	3.6767	0.09007
IL234	6.8667	1064.36	503.66	2.1767	21.36	33.8	9.9	3.41	0.09113
IL235	7.4	1492.77	664.75	2.2367	21.1	33.8	9	3.7533	0.0756
IL236	6.8667	1253.59	713.81	1.7667	24.0467	30.8667	8.7	3.5733	0.0812
IL237	6.8667	1219.43	558.9	2.22	23.7133	33.1833	8.8767	3.73	0.0804
IL238	7.6667	1356.1	661.27	2.0133	22.27	33.2	7.9667	4.18	0.0648
IL239	7.1333	1224.68	643.5	1.9167	23.5467	32.8	9.0667	3.6333	0.0633
IL240	7.5333	1174.74	617.62	1.8533	21.5133	30.4667	8.9333	3.42	0.06367
IL241	6.3767	1206.28	582.47	2.0933	25.1767	31.5567	8.4333	3.8133	0.07867
IL242	7.5333	1306.16	653.93	2.0633	21.38	32.4	8.6333	3.76	0.08477
IL243	7.1333	1332.44	579.76	2.2967	22.2867	31.8	8.6	3.7167	0.09187
IL244	7.2667	1455.98	749.74	1.9267	23.4	33.6667	9.5667	3.5233	0.07667
IL245	8.1667	1503.29	658.18	2.2533	20.1033	27.8333	8.0767	3.4467	0.06877
IL246	7.8667	1166.86	627.28	1.8667	22.3167	24.4	4.05	6.19	0.04823
IL247	6.8667	1332.45	687.16	1.94	23.2667	28.8	8.4333	3.4533	0.0654
IL248	7.1333	1327.19	639.64	2.07	22.5533	32.5333	8.8333	3.76	0.07547
IL249	6.9	1350.84	618.39	2.1733	23.5733	34.2	9.6267	3.5767	0.07873
IL250	8.1667	1408.67	660.89	2.1533	25.5467	30.5333	8.1667	3.78	0.07513
IL251	6.8667	1371.87	624.96	2.2767	24.2633	31.2	8.3333	3.7433	0.06713
IL252	7.1333	1403.41	666.69	2.1033	25.5667	34.4	10	3.4367	0.0738
IL253	6.2	1279.88	581.31	2.1933	25.62	34.4	10.0667	3.42	0.07873
IL254	6.3333	1821.31	816.96	2.2333	26.7533	35.2	9.5333	3.6867	0.08653
IL255	6.6	1471.75	686.77	2.1367	25.18	34.4	9.1667	3.7433	0.07593
IL256	7.8	1211.54	460	2.67	22.2333	30.9333	9.6667	3.2233	0.06813
IL257	8.0667	1156.35	611.83	1.91	22.56	30.4	9.6333	3.1667	0.06433
IL258	7.1333	1114.29	577.44	1.9867	20.62	32.5333	8.7667	3.72	0.07033
IL259	6.8	1153.72	592.51	1.96	22.5933	30.8667	9.0667	3.3967	0.072
IL260	6.3333	1363.99	610.28	2.2967	22.1333	33.2	8.7	3.8167	0.0706
IL261	7.6667	1427.06	615.69	2.31	23.6933	32.4	9.2667	3.4867	0.07287
IL262	7.5667	1080.12	537.27	2.02	21.5467	24.6667	8.1433	3.0367	0.0523
IL263	5.9333	1032.81	530.7	2.04	24.1267	31.0667	8.6	3.65	0.0778
IL264	7.4333	1222.05	537.65	2.1533	22.7267	30.7333	8.9	3.5467	0.07047
IL265	6.7333	1264.11	634.23	2.0233	23.7533	33.9333	9.1	3.74	0.0738
IL266	6.0667	1106.41	626.89	1.7967	23.7933	30.4	8.1667	3.7167	0.0781
IL267	6.7333	1332.45	513.7	2.6267	21.55	30.4667	9.6233	3.1667	0.07327
IL268	6.4667	1484.89	665.14	2.2167	21.9	30.4667	8.5	3.5867	0.07227
IL269	6.4667	1295.65	764.03	1.7233	22.14	32.8667	9.1667	3.6233	0.07667
IL270	7.8333	1540.08	618.78	2.5333	20.18	30.64	9.1667	3.3433	0.0494
IL271	6.9	1206.28	507.52	2.37	20.7067	34.4667	8.7	3.98	0.07787
IL272	5.6667	1119.55	695.66	1.6233	24.51	38.0233	8.1167	4.7	0.08167
IL301	6.4667	1332.45	689.09	1.96	23.9967	41.1	9.9667	4.1667	0.08
IL302	5.8667	1232.57	654.32	1.8967	25.3533	34.4	9.6	3.58	0.07913
IL303	6.5667	1555.85	768.29	2.1	25.0767	42.05	8.6	4.8867	0.08107
IL304	9	1505.91	594.44	2.47	22.27	27.8	6.9	4.0267	0.05067
IL305	6.7333	1524.31	631.92	2.4033	22.3333	33.6667	8.8667	3.8	0.06713
IL306	7.2667	1293.02	646.21	1.9833	23.1467	35.2667	8.7	4.04	0.06813
IL307	8.4667	1077.5	481.64	2.3	25.0467	29.3333	8.2333	3.5667	0.05867
IL308	7.2667	1371.87	666.68	2.0433	25.66	32.7333	8.3167	4.0133	0.073
IL309	7.1333	1172.12	516.79	2.2967	27.2067	34.2667	8.9667	3.8067	0.08
IL311	8.4667	1340.33	512.93	2.6733	22.0733	29.9333	8.2	3.64	0.05947
IL312	7.2	1190.52	561.6	2.1967	23.58	30.9333	8.9	3.4567	0.0702
IL313	5.1333	1424.43	639.25	2.23	22.6333	35.7333	9.4333	3.79	0.09067
IL314	7.1333	1235.19	557.35	2.2667	23.1467	33	8.8667	3.7167	0.0668
IL315	6.4667	1066.98	528.77	2.13	25.48	32.6	9.2333	3.5233	0.07313
IL316	7.5333	1421.81	587.1	2.43	21.6467	31.5667	8.9667	3.5133	0.06693
IL317	7.9	1264.11	640.41	1.9867	23.5867	34.3	9.2	3.7267	0.08773
IL318	6.6	1224.68	604.1	2.05	20.3733	32.7333	9.1333	3.5767	0.07573
IL319	6.9333	1237.82	591.73	2.1333	21.9667	33.7	9.2667	3.6367	0.07127
IL320	6.6	1158.97	657.8	1.8	23.04	30.6	8.5	3.6333	0.0642
IL321	6.7333	1424.44	749.36	1.9667	23.3	35	9.1667	3.8333	0.08067
IL322	7.5333	1697.78	755.15	2.2633	24.8133	32.5333	9.0333	3.5867	0.069
IL323	5.65	1703.04	748.58	2.3633	23.0767	44.9333	9.5667	4.7233	0.0871
IL324	4.2	1463.86	677.5	2.2467	23.38	22.4	6.7333	3.3233	0.06233
IL325	6.4667	1180	506.75	2.3233	23.2333	33.1333	9.5	3.4967	0.07947
IL326	7	1198.4	568.56	2.16	19.9933	41.1167	8.7167	4.71	0.07053
IL328	7.2667	1222.05	504.81	2.4467	21.9733	32.4667	9.4667	3.4233	0.07433
IL329	7.4	1411.3	566.24	2.5967	22.1	32.2	8.8	3.6733	0.06963
IL330	7.8	1098.52	481.64	2.3167	22.44	26.8	8.8	3.0533	0.06553
IL331	7.1333	1198.4	624.96	1.9867	24.1367	29.9333	8.61	3.54	0.06873
IL332	8.4667	1245.71	655.87	1.91	22.9133	30.4333	8.6667	3.4967	0.07123
IL333	5.9333	1308.79	725.4	1.8433	23.5867	32.3333	8.0667	4.0933	0.07293
IL334	6.6	1017.04	565.85	1.8133	21.4067	30.5	7.5267	4.0433	0.06593
IL335	6.9333	1082.75	561.22	1.9533	22.2733	32.3	9.85	3.2833	0.06863
IL336	7.4	1306.16	635.39	2.0367	21.6333	31	9.4667	3.3033	0.07047
IL337	8.2	1416.55	702.61	2	22.3067	26.9333	8.1	3.33	0.05547
IL338	6.5667	1653.1	776.4	2.1333	23.4267	32.2	8.8767	3.6367	0.07497
IL339	6.7333	1495.4	736.61	2.01	22.2333	32	8.3333	3.84	0.06913
IL340	6.1167	1524.31	766.35	2.0033	23.2633	32.65	8.4667	3.8667	0.0641
IL341	5.6667	1668.87	813.49	2.1	21.3333	32.9333	9.9	3.3367	0.07267
IL342	6.2	1576.88	830.87	1.8933	22.48	32.6667	9	3.6267	0.06787
IL343	6.6	1390.27	684.45	2.0667	21.7267	32.2	9.6	3.3833	0.0664
IL344	5.9333	1534.83	774.08	1.97	22.1733	35.2	9.6333	3.68	0.07887
IL345	4.3333	1482.26	761.33	1.99	21.1067	36.0667	9.6667	3.73	0.1001
IL346	7.1333	1253.59	557.74	2.3033	21.9733	31.45	8.4	3.7633	0.07177
IL347	7.2667	1269.36	559.67	2.3	22.5933	30.7333	10.0667	3.06	0.0652
IL348	6.1667	1466.49	736.61	1.98	22.37	36.8833	8.51	4.35	0.0734
IL349	7.9333	1348.21	556.58	2.4467	21.7133	30.4667	8.4	3.6233	0.05907
IL350	7	1416.55	653.55	2.2367	45.3167	29.9333	9.4333	3.15	0.07013
IL351	7.1333	1088.01	510.22	2.16	22.7533	31.9333	9.1333	3.54	0.07493
IL352	6.8667	1316.67	573.58	2.3233	23.3333	34.8667	9.1333	3.88	0.09497
IL353	5.9333	1011.79	462.71	2.2533	23.32	32.15	8.4333	3.8333	0.07447
IL354	5.6667	1095.89	568.56	1.9967	24.1533	28.4667	8.4667	3.38	0.06347
IL355	6.8667	930.31	474.29	2.0433	23.4867	32.6667	8.8333	3.71	0.06427
IL356	7.1333	1371.87	621.87	2.3033	20.9333	34.6667	8.8667	3.9033	0.071
IL357	6.7333	1335.07	597.15	2.26	21.9333	32.0667	8.6	3.7267	0.07793
IL358	7.4	1045.96	451.12	2.35	23.34	31.8667	8.8333	3.6	0.07413
IL359	6.8667	1271.99	542.29	2.4433	22.5267	33.4	9.1333	3.6667	0.07983
IL360	7.1333	1406.04	670.16	2.12	22.6333	31.2	8.6	3.6267	0.07187
IL361	7.2	1350.84	651.62	2.0733	24.44	34.2	9.1667	3.78	0.06827
IL362	7.4	1416.55	712.27	1.9933	21.54	33.5333	8.4333	3.9867	0.06433
IL363	7	1148.46	564.69	2.05	24.5	31.8	8.5333	3.7467	0.0672
IL364	6.6	1253.59	579.38	2.25	23.4467	32	8.3667	3.82	0.07147
IL365	7.4	1219.43	527.61	2.3833	21.3867	31.6	8.8333	3.5667	0.05933
IL366	7.4	1327.19	605.26	2.2333	22.4867	32.4	9.1667	3.5533	0.06813
IL367	6.4667	1137.95	628.05	1.8133	22.5867	32.2	8.1667	3.9467	0.06893
IL368	6.3333	1095.89	560.44	1.9267	25.0467	32	9.5333	3.3567	0.0776
IL369	7.6	1324.56	632.69	2.0933	24.4133	31.4333	8.2	3.8533	0.0643
IL370	7	1571.62	680.98	2.3067	21.18	33.1333	8.3667	3.9667	0.0634
IL371	5.6667	1287.76	691.02	1.9967	24.0067	37.6667	9.6333	3.9433	0.08483
IL372	7.2667	1311.42	658.95	2.24	23.6067	31.2667	9.1333	3.4433	0.06747
IL310_1	8.0333	1547.97	615.3	2.4467	22.3867	29.09	8.9	3.2767	0.06683
IL310_2	7.7	1243.08	525.29	2.4	21.3567	34.35	9	3.8167	0.07423
BENGAL	7.8	1232.57	548.08	2.2933	18.9933	31.6667	8.6767	3.6567	0.0709
POKKALI	3	940.82	590.19	1.59	16.0533	47.2	9.9667	4.75	0.141
