# Supplementary material for: Identification and validation of QTLs for seedling salinity tolerance in introgression lines of a salt tolerant rice landrace ‘Pokkali’
Source: PLoS One. 2017 Apr 7;12(4):e0175361. doi: 10.1371/journal.pone.0175361 (PMC5384751; doi:10.1371/journal.pone.0175361)
Supplement: S4 Table — (XLSX) [file pone.0175361.s005.xlsx]

## Sheet: Sheet1
S4 Table. Genome statistics of 72 ILs covering the rice genome by SSR markers.
BP IL	% recurrent genome	% donor genome	# of donor segments	# of chr. w/ segments	Chromosomes bearing segments
53	98.7685	1.23146	1	1	2
58	94.4657	5.53431	3	3	1, 2, 9
59	88.3229	11.6771	6	5	1, 2, 2, 5, 8, 9
61	94.4947	4.54914	3	3	3, 5, 7
62	96.6852	3.31479	3	3	3, 7, 11
65	95.3726	4.62738	4	4	1, 7, 8, 11
67	98.7251	0.999652	2	2	1, 5
69	93.4776	6.52237	3	3	2, 3, 8
70	95.6073	4.39268	3	3	2, 3, 8
75	96.3781	2.05726	3	3	2, 7, 11
77	94.4657	5.53431	3	2	3, 3, 9
84	86.1932	13.8068	8	7	1, 2, 3, 4, 6, 7, 9, 9
86	97.5371	1.01414	1	1	1
87	91.0611	8.28697	5	4	2, 2, 8, 9, 11
93	97.2618	2.73818	4	4	2, 4, 7, 8
95	97.1894	2.81062	2	2	10, 11
96	99.1597	0.840287	1	1	8
101	97.8413	2.15867	2	2	2, 5
102	91.9014	8.09863	6	4	2, 2, 4, 6, 10, 10
105	94.5816	5.41841	5	4	2, 4, 5, 12, 12
110	97.059	2.94101	2	2	5, 6
111	95.7116	4.28836	4	4	2, 5, 11, 12
114	90.7134	9.28662	7	6	2, 3, 4, 6, 11, 12, 12
119	95.6247	4.37529	2	2	7, 9
126	96.8707	2.41945	3	3	3, 7, 9
130	91.8434	8.15658	6	4	1, 3, 3, 7, 8, 8
133	98.3919	1.20248	1	1	1
134	95.6971	4.30285	3	2	1, 9, 9
136	95.1321	4.86787	3	3	1, 10, 12
137	92.8865	7.11347	4	4	1, 2, 3, 4
138	96.0275	2.72659	3	3	4, 7, 8
144	99.0003	0.999652	1	1	5
152	98.7106	1.28941	1	1	9
153	93.1618	6.8382	2	2	7, 9
154	98.1311	1.86892	1	1	4
157	92.0462	7.95376	6	6	2, 4, 5, 8, 10, 11
162	96.465	2.78164	2	2	3, 5
173	93.0169	6.98308	6	5	1, 2, 3, 3, 5, 10
175	91.0176	8.98238	4	4	2, 3, 4, 10
178	98.3774	1.62262	2	2	1, 4
184	91.9014	6.98308	4	3	1, 1, 9, 10
185	92.6402	7.35976	5	4	3, 5, 6, 10, 10
188	92.1477	7.85234	4	4	2, 4, 5, 7
194	95.4074	4.59261	2	2	3, 7
198	95.9	4.10002	2	2	7, 9
201	95.8131	2.63676	1	1	11
205	93.0459	6.20074	3	3	2, 6, 9
206	94.8279	3.95515	2	2	1, 10
220	95.5378	4.46222	2	2	2, 5
222	99.0583	0.941701	1	1	7
224	96.6533	3.14383	4	4	1, 2, 3, 4
230	85.9179	14.0821	7	7	2, 4, 5, 6, 7, 9, 12
233	91.7275	8.27248	5	5	2, 4, 5, 6, 10
237	97.1749	2.8251	2	2	2, 4
240	97.4357	2.56433	1	1	2
247	98.6816	1.31838	1	1	3
260	98.218	1.78199	1	1	3
264	99.1858	0.81421	1	1	8
271	97.4009	2.5991	2	2	8, 12
307	95.5812	4.41875	4	2	2, 2, 2, 11
312	99.2466	0.753361	1	1	6
313	92.9155	7.08449	3	3	5, 9, 10
331	93.7703	6.22972	2	2	4, 11
336	96.1897	3.81027	4	3	5, 6, 12, 12
339	96.1752	3.47705	3	3	2, 3, 9
340	91.2494	8.47531	5	5	1, 3, 5, 9, 12
342	87.8883	10.1269	7	7	1, 5, 6, 7, 8, 9, 12
347	94.3788	5.62123	3	3	1, 8, 10
348	96.8707	3.12935	4	4	1, 3, 7, 10
354	98.7106	1.28941	2	2	7, 11
362	94.4512	5.54879	2	2	1, 12
364	96.0449	3.95515	3	3	2, 4, 9
average:	95.1045	4.68082	3.11111	2.875
Max	99.2466	14.0821	8	7
Min.	85.9179	0.753361	1	1
