# Supplementary material for: Identification and validation of QTLs for seedling salinity tolerance in introgression lines of a salt tolerant rice landrace ‘Pokkali’
Source: PLoS One. 2017 Apr 7;12(4):e0175361. doi: 10.1371/journal.pone.0175361 (PMC5384751; doi:10.1371/journal.pone.0175361)
Supplement: S5 Table — (XLSX) [file pone.0175361.s006.xlsx]

## Sheet: Sheet1
S5 Table. Genome statistics of 88 ILs by SNP markers.
BP IL	% recurrent genome	% donor genome	# of donor segments1	# of chr. w/ segments	Chromosomes bearing segments
51	92.2871	7.1309	60	5	1, 1, 7, 8, 10
52	94.7107	5.28926	50	11	1, 2, 3, 4, 5, 6, 7, 8, 9, 10, 12
53	98.2087	1.79128	21	7	2, 4, 5, 6, 8, 9, 12
55	97.4534	2.5466	45	7	2, 3, 4, 5, 6, 8, 11
57	95.629	4.37102	36	5	1, 3, 4, 8, 11
59	93.3108	6.68916	49	6	1, 2, 4, 5, 7, 8,
61	97.054	2.69456	20	6	1, 2, 3, 5, 7, 8
63	95.7534	4.24664	28	6	1, 5, 8, 9, 10, 11
64	94.729	4.94045	31	8	1, 4, 6, 7, 8, 9, 10, 11
65	91.8198	8.18018	56	11	1, 2, 3, 4, 5, 6, 7, 8, 9, 10, 11
67	97.6262	1.50217	21	8	1, 2, 3, 4, 5, 7, 8, 11
68	98.5536	1.4464	21	7	1, 2, 3, 4, 5, 8, 10
70	94.9096	5.09044	36	8	1, 2, 3, 4, 5, 7, 8, 11
74	94.9771	5.02295	47	7	1, 4, 6, 8, 9, 10, 11
76	96.7646	2.95617	38	9	1, 3, 4, 5, 7, 8, 9, 10, 11
77	97.2237	2.77629	39	9	1, 2, 3, 5, 7, 8, 9, 10, 12
78	99.4145	0.585474	19	8	1, 2, 3, 4, 6, 8, 9, 11
83	93.3179	6.6821	36	7	1, 2, 3, 4, 5, 8, 9
84	90.9762	9.02381	70	11	1, 2, 3, 4, 5, 6, 7, 8, 9, 10, 12
86	97.6798	2.32023	19	6	1, 3, 5, 8, 9, 11
89	95.226	4.77397	46	7	1, 3, 5, 8, 9, 10, 11
90	98.0587	1.80569	19	10	2, 3, 4, 6, 7, 8, 10, 11, 12
91	94.1188	5.88125	42	9	1, 2, 3, 4, 5, 6, 8, 10, 11
92	93.1893	6.48022	42	8	1, 2, 3, 4, 7, 8, 9, 12
93	97.259	2.74101	55	6	1, 2, 4, 5, 7, 8,
94	98.8518	1.14824	29	9	1, 2, 3, 4, 7, 8, 9, 10, 11
98	96.6901	3.30987	28	6	1, 3, 4, 7, 8, 9
99	95.9538	3.71567	30	9	1, 2, 4, 5, 6, 7, 8, 9, 10
106	97.0712	2.92883	143	1	8
107	97.263	2.73703	29	9	1, 3, 4, 5, 6, 7, 8, 10, 11
111	95.5379	4.46213	24	9	2, 3, 4, 5, 6, 7, 8, 11, 12
116	97.5075	2.49248	27	4	1, 3, 9, 11
119	95.5373	4.46268	19	5	1, 4, 7, 8, 9
127	97.0044	2.9956	32	10	1, 2, 3, 4, 5, 6, 8, 9, 10, 12
129	97.4468	2.28067	43	11	1, 2, 3, 4, 5, 7, 8, 9, 10, 11, 12
130	97.9747	2.02535	48	10	1, 2, 3, 4, 5, 7, 8, 9, 10, 11
131	98.4511	1.54886	24	6	1, 2 ,3, 4, 8, 9
134	95.8289	4.17115	41	9	1, 3, 4, 5, 6, 8, 9, 11, 12
137	96.4692	3.27933	48	8	1, 2, 3, 4, 6, 8, 9, 10
138	98.0141	1.98587	40	9	1, 3, 4, 5, 6, 7, 8, 9, 11
140	98.7741	0.895432	29	7	1, 2, 4, 6, 7, 8, 12
153	94.381	5.61899	37	6	1, 2, 4, 6, 7, 8, 9,
158	97.4925	2.50753	25	8	1, 2, 4, 5, 6, 7, 8, 9
160	96.8828	3.11724	41	11	1, 2, 3, 4, 5, 6, 7, 8, 9, 11, 12
162	97.4601	1.99881	26	7	1, 3, 4, 5, 6, 8, 12
166	93.6898	6.17465	30	9	1, 3, 4, 6, 7, 8, 9, 11, 12
172	94.2114	5.78865	31	8	1, 3, 5, 6, 8, 10, 11, 12
174	97.9519	2.04814	25	6	1, 3, 4, 6, 8, 10
178	95.9682	3.25453	31	10	1, 2, 4, 5, 6, 7, 8, 9, 11, 12
185	93.2538	6.371	28	9	1, 2, 4, 5, 6, 7, 8, 10, 11
186	90.7874	9.21257	39	9	1, 2, 3, 5, 6, 7, 8, 9, 11
188	92.0141	7.98593	58	7	1, 2, 4, 5, 7, 8, 9,
190	95.746	4.25403	20	6	5, 6, 7, 8, 11, 12
194	98.7328	1.26724	11	6	1, 3, 4, 5, 9, 11
197	98.7001	1.29995	29	5	3, 6, 7, 8, 9
198	96.6263	3.37367	27	7	1, 2, 3, 4, 6, 7, 9
199	93.7888	6.21118	72	9	1, 2, 3, 4, 6, 7, 8, 10, 11
206	95.2271	4.77286	32	7	1, 2, 4, 5, 7, 8, 10,
219	92.5729	6.53456	47	10	1, 2, 3, 4, 5, 7, 8, 9, 11, 12
230	87.4008	12.4636	56	10	1, 2, 4, 5, 6, 7, 8, 9, 10, 12
232	91.9233	7.53563	35	5	1, 4, 7, 8, 10
233	94.1355	5.59192	58	9	1, 2, 4, 5, 6, 8, 9, 10, 12
235	98.1974	1.33644	15	9	1, 2, 4, 5, 8, 9, 10, 11, 12
238	95.8637	4.13628	41	4	1, 2, 3, 4,
248	98.6644	1.33565	10	6	5, 6, 7, 8, 10, 11
253	96.939	3.06097	35	6	1, 3, 4, 5, 8, 12
256	96.3989	3.34968	16	5	1, 7, 8, 10, 11
262	94.8131	4.93547	45	5	1, 3, 4, 8, 11
263	95.8999	4.10009	30	5	3, 4, 6, 8, 11
265	96.2011	3.54746	36	6	1, 2, 4, 5, 8, 11
266	90.9391	9.06092	63	9	1, 2, 4, 5, 6, 8, 9, 10, 12
267	91.6454	8.08208	55	10	1, 2, 3, 4, 5, 7, 8, 10, 11, 12
271	96.3914	3.60861	33	5	1, 3, 5, 8,12
303	91.0742	8.92584	46	10	1, 3, 4, 5, 6, 7, 8, 9, 11, 12
307	96.885	2.8425	20	10	1, 2, 3, 4, 6, 7, 8, 9, 10, 11
311	98.067	1.93301	26	5	1, 3, 4, 8, 11
313	95.7021	4.29788	32	5	1, 5, 8, 9, 10
323	98.9568	1.04316	16	4	1, 5, 8, 9
332	98.2349	1.76509	22	7	1, 3, 5, 7, 8, 10, 11
336	96.6199	3.38006	39	8	1, 2, 3, 5, 6, 8, 9, 12
340	92.4683	7.53169	44	6	1, 3, 5, 8, 9, 12
346	97.0016	2.99842	34	3	1, 3, 8,
348	93.4652	6.26229	51	8	1, 2, 3, 5, 7, 8, 9, 10
350	98.3799	1.62006	18	4	1, 4, 8, 11
352	96.8854	3.11459	45	6	1, 2, 4, 7, 8, 9
353	92.0567	7.6708	57	10	1, 2, 3, 4, 5, 6, 7, 8, 10, 11,
354	95.5239	4.47608	25	6	3, 4, 7, 8, 11, 12
366	99.8234	0.176646	6	5	1, 2, 5, 7, 8
average:	95.7576	4.12934	36.3409	7.32955
Min.	87.4008	0.176646	6	1
Max	99.8234	12.4636	143	11
1number of SNPs having Pokkali allele out of 6797 markers.
