# Supplementary material for: Identification and validation of QTLs for seedling salinity tolerance in introgression lines of a salt tolerant rice landrace ‘Pokkali’
Source: PLoS One. 2017 Apr 7;12(4):e0175361. doi: 10.1371/journal.pone.0175361 (PMC5384751; doi:10.1371/journal.pone.0175361)
Supplement: S7 Table — (XLSX) [file pone.0175361.s008.xlsx]

## Sheet: Sheet2
S7 Table. Genotype of selected ILs using 6797 GBS_SNP markers.
	chromos
	1
#		1	2	3	4	5	6	7	8	9	10	11	12	13	14	15	16	17	18	19	20	21	22	23	24	25	26	27	28	29	30	31	32	33	34	35	36	37	38	39	40	41	42	43	44	45	46	47	48
Chr		1	1	1	1	1	1	1	1	1	1	1	1	1	1	1	1	1	1	1	1	1	1	1	1	1	1	1	1	1	1	1	1	1	1	1	1	1	1	1	1	1	1	1	1	1	1	1	1
Position		0.015119	0.05936	0.197764	0.628091	0.72948	0.737438	0.741575	0.749515	0.773888	0.781559	0.781568	0.809012	0.860512	0.960611	0.98772	1.00751	1.03873	1.0597	1.06311	1.12281	1.12596	1.1438	1.17102	1.17102	1.1942	1.37566	1.40102	1.49309	1.50002	1.50004	1.50013	1.50973	1.51842	1.55055	1.55089	1.64357	1.65743	1.65837	1.6991	1.70326	1.74714	1.75877	1.84993	1.86918	1.87442	1.87645	1.87649	1.92896
Marker		S1_15119	S1_59360	S1_197764	S1_628091	S1_729480	S1_737438	S1_741575	S1_749515	S1_773888	S1_781559	S1_781568	S1_809012	S1_860512	S1_960611	S1_987720	S1_1007506	S1_1038727	S1_1059696	S1_1063106	S1_1122806	S1_1125964	S1_1143800	S1_1171016	S1_1171019	S1_1194199	S1_1375655	S1_1401021	S1_1493087	S1_1500023	S1_1500036	S1_1500132	S1_1509728	S1_1518416	S1_1550548	S1_1550887	S1_1643566	S1_1657432	S1_1658371	S1_1699098	S1_1703264	S1_1747144	S1_1758770	S1_1849925	S1_1869175	S1_1874423	S1_1876452	S1_1876494	S1_1928963
Relative distance		0.044241	0.138404	0.430327	0.101389	0.007958	0.004137	0.00794	0.024373	0.007671	9e-06	0.027444	0.0515	0.100099	0.027109	0.019786	0.031221	0.020969	0.00341	0.0597	0.003158	0.017836	0.027216	3e-06	0.02318	0.181456	0.025366	0.092066	0.006936	1.3e-05	9.6e-05	0.009596	0.008688	0.032132	0.000339	0.092679	0.013866	0.000939	0.040727	0.004166	0.04388	0.011626	0.091155	0.01925	0.005248	0.002029	4.2e-05	0.052469	0.005767
BPIL	SIS
84	3.22222	B	B	B	B	B	B	B	B	B	B	B	B	B	B	B	B	B	B	B	B	B	B	B	B	B	B	B	B	B	B	B	B	B	B	B	B	B	B	B	B	B	B	B	B	B	B	B	B
230	4.1	B	B	B	B	B	B	B	B	B	B	B	B	B	B	B	B	B	B	B	B	B	B	B	B	B	B	B	B	B	B	B	B	B	B	B	B	B	B	B	B	B	B	B	B	B	B	B	B
119	4.33333	B	B	B	B	B	B	B	B	B	B	B	B	B	B	B	B	B	B	B	B	B	B	B	B	B	B	B	B	B	B	B	B	B	B	B	B	B	B	B	B	B	B	B	B	B	B	B	B
91	4.33333	B	B	B	B	B	B	B	B	B	B	B	B	B	B	B	B	B	B	B	B	B	B	B	B	B	B	B	B	B	B	B	B	B	B	B	B	B	B	B	B	B	B	B	B	B	B	B	B
99	4.36667	B	B	B	B	B	B	B	B	B	B	B	B	B	B	B	B	B	B	B	B	B	B	B	B	B	B	B	B	B	B	B	B	B	B	B	B	B	B	B	B	B	B	B	B	B	B	B	B
116	4.4	B	B	B	B	B	B	B	B	B	B	B	B	B	B	B	B	B	B	B	B	B	B	B	B	B	B	B	B	B	B	B	B	B	B	B	B	B	B	B	B	B	B	B	B	B	B	B	B
68	4.46667	B	B	B	B	B	B	B	B	B	B	B	B	B	B	B	B	B	B	B	B	B	B	B	B	B	B	B	B	B	B	B	B	P	B	B	B	B	B	B	B	B	B	B	B	B	B	B	B
93	4.53333	B	B	B	B	B	B	B	B	B	B	B	B	B	B	B	B	B	B	B	B	B	B	B	B	B	B	B	B	B	B	B	B	B	B	B	B	B	B	B	B	B	B	B	B	B	B	B	B
129	4.73333	B	B	B	B	B	B	B	B	B	B	B	B	B	B	B	B	B	B	B	B	B	B	B	B	B	B	B	B	B	B	B	B	B	B	B	B	B	B	B	B	B	B	B	B	B	B	B	B
78	4.76667	B	B	B	B	B	B	B	B	B	B	B	B	B	B	B	B	B	B	B	B	B	B	B	B	B	B	B	B	B	B	B	B	B	B	B	B	B	B	B	B	B	B	B	B	B	B	B	B
67	5	B	B	B	B	B	B	B	B	B	B	B	B	B	B	B	B	B	B	B	B	B	B	B	B	B	B	B	B	B	B	B	B	B	B	B	B	B	B	B	B	B	B	B	B	B	B	B	B
61	5.06667	B	B	B	B	B	B	B	B	B	B	B	B	B	B	B	B	B	B	B	B	B	B	B	B	B	B	B	B	B	B	B	B	B	B	B	B	B	B	B	B	B	B	B	B	B	B	B	B
313	5.13333	B	B	B	B	B	B	B	B	B	B	B	B	B	B	B	B	B	B	B	B	B	B	B	B	B	B	B	B	B	B	B	B	B	B	B	B	B	B	B	B	B	B	B	B	B	B	B	B
65	5.13333	B	B	B	B	B	B	B	B	B	B	B	B	B	B	B	B	B	B	B	B	B	B	B	B	B	B	B	B	B	B	B	B	B	B	B	B	B	B	B	B	B	B	B	B	B	B	B	B
130	5.16667	B	B	B	B	B	B	B	B	B	B	B	B	B	B	B	B	B	B	B	B	B	B	B	B	B	B	B	B	B	B	B	B	B	B	B	B	B	B	B	B	B	B	B	B	B	B	B	B
57	5.16667	B	B	B	B	B	B	B	B	B	B	B	B	B	B	B	B	B	B	B	B	B	B	B	B	B	B	B	B	B	B	B	B	B	B	B	B	B	B	B	B	B	B	B	B	B	B	B	B
172	8.06667	B	B	B	B	B	B	B	B	B	B	B	B	B	B	B	B	B	B	B	B	B	B	B	B	B	B	B	B	B	B	B	B	B	B	B	B	B	B	B	B	B	B	B	B	B	B	B	B
266	6.06667	B	B	B	B	B	B	B	B	B	B	B	B	B	B	B	B	B	B	B	B	B	B	B	B	B	B	B	B	B	B	B	B	B	B	B	B	B	B	B	B	B	B	B	B	B	B	B	B
267	6.73333	B	B	B	B	B	B	B	B	B	B	B	B	B	B	B	B	B	B	B	B	B	B	B	B	B	B	B	B	B	B	B	B	B	B	B	B	B	B	B	B	B	B	B	B	B	B	B	B
[truncated: 4,993 more columns]
